# Supplementary material for: Methyl 2-[(E)-(4-nitro­phen­yl)hydrazono]-3-oxobutyrate
Source: Acta Crystallogr Sect E Struct Rep Online. 2008 Jul 26;64(Pt 8):o1608. doi: 10.1107/S160053680802312X (PMC2962099; doi:10.1107/S160053680802312X)
Supplement: Supplementary file 1 [file e-64-o1608-sup1.cif]

##############################################################################
###                                                                        ###
###        Electronic paper (Acta Crystallographica Section E)             ###
###                                                                        ###
##############################################################################
#                                                                            #
# This CIF contains the data in a paper accepted for publication in Acta     #
# Crystallographica Section E. It conforms to the requirements of Notes      #
# for Authors for Section E, and has been peer reviewed under the auspices   #
# of the IUCr Commission on Journals.                                        #
#                                                                            #
# Full details of the Crystallographic Information File format               #
# are given in the paper "The Crystallographic Information File (CIF):       #
# a New Standard Archive File for Crystallography" by S. R. Hall, F. H.      #
# Allen and I. D. Brown [Acta Cryst. (1991), A47, 655-685].                  #
#                                                                            #
# The current version of the core CIF dictionary is obtainable from          #
# ftp://ftp.iucr.org/pub/cif_core.dic. The current version number is 2.4.    #
#                                                                            #
# Software is freely available for graphical display of the structure(s) in  #
# this CIF.  For information consult the CIF home page http://www.iucr.org/  #
# cif/home.html                                                              #
#                                                                            #
# This file may be used for bona fide research purposes within the           #
# scientific community so long as proper attribution is given to the journal # 
# article from which it was obtained.                                        #
#                                                                            #
##############################################################################
                                             
data_I
_audit_creation_method     SHELXL97
_chemical_name_systematic
;
(<i>Z</i>)-3-Ferrocenyl-2-(4-pyridyl)propenenitrile
;
_chemical_name_common     ?
_chemical_formula_moiety     'C11 H11 N3 O5'
_chemical_formula_sum     'C11 H11 N3 O5'
_chemical_formula_iupac     'C11 H11 N3 O5'
_chemical_formula_weight     265.2
_chemical_melting_point     400
_symmetry_cell_setting     orthorhombic
_symmetry_space_group_name_H-M     'P b c m'
_symmetry_space_group_name_Hall     '-P 2c 2b'
loop_
    _symmetry_equiv_pos_as_xyz
    'x, y, z'
    '-x, -y, z+1/2'
    'x, -y+1/2, -z'
    '-x, y+1/2, -z+1/2'
    '-x, -y, -z'
    'x, y, -z-1/2'
    '-x, y-1/2, z'
    'x, -y-1/2, z-1/2'
_cell_length_a     12.880(3)
_cell_length_b     14.299(3)
_cell_length_c     6.6328(14)
_cell_angle_alpha     90.00
_cell_angle_beta     90.00
_cell_angle_gamma     90.00
_cell_volume     1221.6(5)
_cell_formula_units_Z     4
_cell_measurement_reflns_used     1996
_cell_measurement_theta_min     2.8
_cell_measurement_theta_max     25.4
_cell_measurement_temperature     296(2)
_exptl_crystal_description     block
_exptl_crystal_colour     yellow
_exptl_crystal_size_max     0.30
_exptl_crystal_size_mid     0.30
_exptl_crystal_size_min     0.20
_exptl_crystal_density_diffrn     1.442
_exptl_crystal_density_meas     ?
_exptl_crystal_density_method     'not measured'
_exptl_crystal_F_000     552
_exptl_absorpt_coefficient_mu     0.116
_exptl_absorpt_correction_type     multi-scan
_exptl_absorpt_process_details     '(SADABS; Bruker, 2002)'
_exptl_absorpt_correction_T_min     0.9660
_exptl_absorpt_correction_T_max     0.9771
_exptl_special_details
;
;
_diffrn_ambient_temperature     296(2)
_diffrn_radiation_type     MoK\a
_diffrn_radiation_wavelength     0.71073
_diffrn_radiation_source     'fine-focus sealed tube'
_diffrn_radiation_monochromator     graphite
_diffrn_measurement_device_type     'Bruker SMART 1000 CCD'
_diffrn_measurement_method     'Thin-slice \w'
_diffrn_detector_area_resol_mean     ?
_diffrn_reflns_number     10245
_diffrn_reflns_av_R_equivalents     0.0407
_diffrn_reflns_av_sigmaI/netI     0.0249
_diffrn_reflns_theta_min     1.58
_diffrn_reflns_theta_max     27.59
_diffrn_reflns_theta_full     27.59
_diffrn_measured_fraction_theta_max     0.999
_diffrn_measured_fraction_theta_full     0.999
_diffrn_reflns_limit_h_min     -16
_diffrn_reflns_limit_h_max     16
_diffrn_reflns_limit_k_min     -17
_diffrn_reflns_limit_k_max     18
_diffrn_reflns_limit_l_min     -8
_diffrn_reflns_limit_l_max     8
_diffrn_standards_number     ?
_diffrn_standards_interval_count     ?
_diffrn_standards_interval_time     ?
_diffrn_standards_decay_%     ?
_refine_special_details
;
;
_reflns_number_total     1546
_reflns_number_gt     968
_reflns_threshold_expression     I>2\s(I)
_refine_ls_structure_factor_coef     Fsqd
_refine_ls_matrix_type     full
_refine_ls_R_factor_all     0.0761
_refine_ls_R_factor_gt     0.0416
_refine_ls_wR_factor_gt     0.1016
_refine_ls_wR_factor_ref     0.1206
_refine_ls_goodness_of_fit_ref     1.031
_refine_ls_restrained_S_all     1.031
_refine_ls_number_reflns     1546
_refine_ls_number_parameters     118
_refine_ls_number_restraints     0
_refine_ls_hydrogen_treatment     constr
_refine_ls_weighting_scheme     calc
_refine_ls_weighting_details
       'calc w = 1/[\s^2^(Fo^2^)+(0.0497P)^2^+0.2977P] where P=(Fo^2^+2Fc^2^)/3'
_atom_sites_solution_hydrogens     geom
_atom_sites_solution_primary     direct
_atom_sites_solution_secondary     difmap
_refine_ls_shift/su_max     0.000
_refine_ls_shift/su_mean     0.000
_refine_diff_density_max     0.199
_refine_diff_density_min     -0.131
_refine_ls_extinction_method     'SHELXL97 (Sheldrick, 2008)'
_refine_ls_extinction_coef     0.0036(9)
_refine_ls_extinction_expression
                                  'Fc^*^=kFc[1+0.001xFc^2^\l^3^/sin(2\q)]^-1/4^'
loop_
    _atom_type_symbol
    _atom_type_description
    _atom_type_scat_dispersion_real
    _atom_type_scat_dispersion_imag
    _atom_type_scat_source
    'C' 'C' 0.0033 0.0016
                         'International Tables Vol C Tables 4.2.6.8 and 6.1.1.4'
    'H' 'H' 0.0000 0.0000
                         'International Tables Vol C Tables 4.2.6.8 and 6.1.1.4'
    'N' 'N' 0.0061 0.0033
                         'International Tables Vol C Tables 4.2.6.8 and 6.1.1.4'
    'O' 'O' 0.0106 0.0060
                         'International Tables Vol C Tables 4.2.6.8 and 6.1.1.4'
_computing_data_collection     'SMART (Bruker, 2002)'
_computing_cell_refinement     'SAINT (Bruker, 2002)'
_computing_data_reduction     'SAINT (Bruker, 2002)'
_computing_structure_solution     'SHELXS97 (Sheldrick, 2008)'
_computing_structure_refinement     'SHELXL97 (Sheldrick, 2008)'
_computing_molecular_graphics     'PLATON (Spek, 2003)'
_computing_publication_material     'SHELXTL (Sheldrick, 2008)'
loop_
    _atom_site_type_symbol
    _atom_site_label
    _atom_site_fract_x
    _atom_site_fract_y
    _atom_site_fract_z
    _atom_site_U_iso_or_equiv
    _atom_site_adp_type
    _atom_site_calc_flag
    _atom_site_refinement_flags
    _atom_site_occupancy
    _atom_site_disorder_assembly
    _atom_site_disorder_group
    O O4 0.68298(15) 0.51128(12) 0.2500 0.0726(6) Uani d S 1 . .
    O O3 1.00596(16) 0.52888(14) 0.2500 0.0896(8) Uani d S 1 . .
    O O1 0.68240(17) -0.10594(13) 0.2500 0.0887(8) Uani d S 1 . .
    O O2 0.52310(17) -0.06963(13) 0.2500 0.1081(10) Uani d S 1 . .
    N N3 0.61352(18) -0.04820(14) 0.2500 0.0582(6) Uani d S 1 . .
    N N1 0.72021(14) 0.33126(12) 0.2500 0.0422(5) Uani d S 1 . .
    H H1 0.6721 0.3730 0.2500 0.051 Uiso calc SR 1 . .
    N N2 0.81817(14) 0.35582(13) 0.2500 0.0435(5) Uani d S 1 . .
    C C10 0.7757(2) 0.52229(16) 0.2500 0.0489(6) Uani d S 1 . .
    C C6 0.69506(16) 0.23623(15) 0.2500 0.0379(5) Uani d S 1 . .
    C C8 0.9648(2) 0.45339(18) 0.2500 0.0597(7) Uani d S 1 . .
    C C5 0.59053(17) 0.21060(14) 0.2500 0.0436(6) Uani d S 1 . .
    H H5 0.5392 0.2563 0.2500 0.052 Uiso calc SR 1 . .
    C C2 0.74469(18) 0.07505(15) 0.2500 0.0447(6) Uani d S 1 . .
    H H2 0.7957 0.0290 0.2500 0.054 Uiso calc SR 1 . .
    C C4 0.56352(18) 0.11723(15) 0.2500 0.0475(6) Uani d S 1 . .
    H H4 0.4941 0.0993 0.2500 0.057 Uiso calc SR 1 . .
    O O5 0.81917(15) 0.60575(12) 0.2500 0.0768(7) Uani d S 1 . .
    C C3 0.64146(18) 0.05094(15) 0.2500 0.0423(5) Uani d S 1 . .
    C C1 0.77167(17) 0.16807(15) 0.2500 0.0431(6) Uani d S 1 . .
    H H1A 0.8413 0.1853 0.2500 0.052 Uiso calc SR 1 . .
    C C9 0.84922(18) 0.44293(16) 0.2500 0.0453(6) Uani d S 1 . .
    C C7 1.0288(2) 0.3663(2) 0.2500 0.0906(12) Uani d S 1 . .
    H H7A 1.0318 0.3412 0.1158 0.136 Uiso calc PR 0.50 . .
    H H7B 0.9980 0.3211 0.3387 0.136 Uiso calc PR 0.50 . .
    H H7C 1.0978 0.3806 0.2954 0.136 Uiso calc PR 0.50 . .
    C C11 0.7477(3) 0.68338(19) 0.2500 0.0908(11) Uani d S 1 . .
    H H11A 0.7153 0.6882 0.1201 0.136 Uiso calc PR 0.50 . .
    H H11B 0.7847 0.7401 0.2788 0.136 Uiso calc PR 0.50 . .
    H H11C 0.6955 0.6735 0.3511 0.136 Uiso calc PR 0.50 . .
loop_
    _atom_site_aniso_label
    _atom_site_aniso_U_11
    _atom_site_aniso_U_22
    _atom_site_aniso_U_33
    _atom_site_aniso_U_12
    _atom_site_aniso_U_13
    _atom_site_aniso_U_23
    O4 0.0474(12) 0.0424(10) 0.1281(19) -0.0013(8) 0.000 0.000
    O3 0.0517(12) 0.0553(13) 0.162(2) -0.0184(10) 0.000 0.000
    O1 0.0783(14) 0.0355(10) 0.152(2) 0.0124(10) 0.000 0.000
    O2 0.0591(13) 0.0402(11) 0.225(3) -0.0140(10) 0.000 0.000
    N3 0.0587(14) 0.0335(11) 0.0824(16) -0.0003(11) 0.000 0.000
    N1 0.0398(10) 0.0318(10) 0.0551(12) -0.0030(8) 0.000 0.000
    N2 0.0430(11) 0.0392(10) 0.0482(12) -0.0067(9) 0.000 0.000
    C10 0.0524(16) 0.0355(13) 0.0588(16) -0.0074(11) 0.000 0.000
    C6 0.0426(12) 0.0333(11) 0.0377(12) -0.0018(10) 0.000 0.000
    C8 0.0493(15) 0.0478(15) 0.0821(19) -0.0102(13) 0.000 0.000
    C5 0.0417(12) 0.0317(12) 0.0575(14) 0.0039(9) 0.000 0.000
    C2 0.0434(13) 0.0358(12) 0.0547(14) 0.0065(10) 0.000 0.000
    C4 0.0392(12) 0.0369(12) 0.0664(16) -0.0023(10) 0.000 0.000
    O5 0.0622(12) 0.0348(10) 0.1333(19) -0.0092(9) 0.000 0.000
    C3 0.0456(13) 0.0283(11) 0.0530(14) 0.0000(10) 0.000 0.000
    C1 0.0381(12) 0.0404(13) 0.0507(14) -0.0020(10) 0.000 0.000
    C9 0.0460(13) 0.0360(12) 0.0537(14) -0.0081(10) 0.000 0.000
    C7 0.0511(17) 0.0568(17) 0.164(4) -0.0011(14) 0.000 0.000
    C11 0.088(2) 0.0336(14) 0.150(3) -0.0002(16) 0.000 0.000
_geom_special_details
;
;
loop_
    _geom_bond_atom_site_label_1
    _geom_bond_atom_site_label_2
    _geom_bond_site_symmetry_2
    _geom_bond_distance
    _geom_bond_publ_flag
    O4 C10 . 1.204(3) y
    O3 C8 . 1.203(3) y
    O1 N3 . 1.212(3) y
    O2 N3 . 1.204(3) y
    N3 C3 . 1.463(3) y
    N1 N2 . 1.310(2) y
    N1 C6 . 1.397(3) y
    N1 H1 . 0.8600 ?
    N2 C9 . 1.308(3) y
    C10 O5 . 1.318(3) y
    C10 C9 . 1.478(3) y
    C6 C1 . 1.387(3) ?
    C6 C5 . 1.395(3) ?
    C8 C7 . 1.494(4) y
    C8 C9 . 1.496(3) y
    C5 C4 . 1.380(3) ?
    C5 H5 . 0.9300 ?
    C2 C3 . 1.374(3) ?
    C2 C1 . 1.375(3) ?
    C2 H2 . 0.9300 ?
    C4 C3 . 1.381(3) ?
    C4 H4 . 0.9300 ?
    O5 C11 . 1.442(3) y
    C1 H1A . 0.9300 ?
    C7 H7A . 0.9600 ?
    C7 H7B . 0.9600 ?
    C7 H7C . 0.9600 ?
    C11 H11A . 0.9600 ?
    C11 H11B . 0.9600 ?
    C11 H11C . 0.9600 ?
loop_
    _geom_angle_atom_site_label_1
    _geom_angle_atom_site_label_2
    _geom_angle_atom_site_label_3
    _geom_angle_site_symmetry_1
    _geom_angle_site_symmetry_3
    _geom_angle
    _geom_angle_publ_flag
    O2 N3 O1 . . 122.3(2) y
    O2 N3 C3 . . 119.0(2) y
    O1 N3 C3 . . 118.7(2) y
    N2 N1 C6 . . 118.96(18) ?
    N2 N1 H1 . . 120.5 ?
    C6 N1 H1 . . 120.5 ?
    C9 N2 N1 . . 123.4(2) y
    O4 C10 O5 . . 122.7(2) y
    O4 C10 C9 . . 122.3(2) y
    O5 C10 C9 . . 115.0(2) y
    C1 C6 C5 . . 120.1(2) ?
    C1 C6 N1 . . 121.24(19) y
    C5 C6 N1 . . 118.64(19) y
    O3 C8 C7 . . 120.3(2) y
    O3 C8 C9 . . 121.9(2) y
    C7 C8 C9 . . 117.8(2) y
    C4 C5 C6 . . 119.8(2) ?
    C4 C5 H5 . . 120.1 ?
    C6 C5 H5 . . 120.1 ?
    C3 C2 C1 . . 119.2(2) ?
    C3 C2 H2 . . 120.4 ?
    C1 C2 H2 . . 120.4 ?
    C5 C4 C3 . . 118.8(2) ?
    C5 C4 H4 . . 120.6 ?
    C3 C4 H4 . . 120.6 ?
    C10 O5 C11 . . 115.2(2) y
    C2 C3 C4 . . 122.1(2) ?
    C2 C3 N3 . . 118.8(2) ?
    C4 C3 N3 . . 119.1(2) ?
    C2 C1 C6 . . 120.0(2) ?
    C2 C1 H1A . . 120.0 ?
    C6 C1 H1A . . 120.0 ?
    N2 C9 C10 . . 122.4(2) y
    N2 C9 C8 . . 113.5(2) y
    C10 C9 C8 . . 124.1(2) y
    C8 C7 H7A . . 109.5 ?
    C8 C7 H7B . . 109.5 ?
    H7A C7 H7B . . 109.5 ?
    C8 C7 H7C . . 109.5 ?
    H7A C7 H7C . . 109.5 ?
    H7B C7 H7C . . 109.5 ?
    O5 C11 H11A . . 109.5 ?
    O5 C11 H11B . . 109.5 ?
    H11A C11 H11B . . 109.5 ?
    O5 C11 H11C . . 109.5 ?
    H11A C11 H11C . . 109.5 ?
    H11B C11 H11C . . 109.5 ?
loop_
    _geom_torsion_atom_site_label_1
    _geom_torsion_atom_site_label_2
    _geom_torsion_atom_site_label_3
    _geom_torsion_atom_site_label_4
    _geom_torsion_site_symmetry_1
    _geom_torsion_site_symmetry_2
    _geom_torsion_site_symmetry_3
    _geom_torsion_site_symmetry_4
    _geom_torsion
    _geom_torsion_publ_flag
    C6 N1 N2 C9 . . . . 180.0 ?
    N2 N1 C6 C1 . . . . 0.0 ?
    N2 N1 C6 C5 . . . . 180.0 ?
    C1 C6 C5 C4 . . . . 0.0 ?
    N1 C6 C5 C4 . . . . 180.0 ?
    C6 C5 C4 C3 . . . . 0.0 ?
    O4 C10 O5 C11 . . . . 0.0 ?
    C9 C10 O5 C11 . . . . 180.0 ?
    C1 C2 C3 C4 . . . . 0.0 ?
    C1 C2 C3 N3 . . . . 180.0 ?
    C5 C4 C3 C2 . . . . 0.0 ?
    C5 C4 C3 N3 . . . . 180.0 ?
    O2 N3 C3 C2 . . . . 180.0 ?
    O1 N3 C3 C2 . . . . 0.0 ?
    O2 N3 C3 C4 . . . . 0.0 ?
    O1 N3 C3 C4 . . . . 180.0 ?
    C3 C2 C1 C6 . . . . 0.0 ?
    C5 C6 C1 C2 . . . . 0.0 ?
    N1 C6 C1 C2 . . . . 180.0 ?
    N1 N2 C9 C10 . . . . 0.0 ?
    N1 N2 C9 C8 . . . . 180.0 ?
    O4 C10 C9 N2 . . . . 0.0 ?
    O5 C10 C9 N2 . . . . 180.0 ?
    O4 C10 C9 C8 . . . . 180.0 ?
    O5 C10 C9 C8 . . . . 0.0 ?
    O3 C8 C9 N2 . . . . 180.0 ?
    C7 C8 C9 N2 . . . . 0.0 ?
    O3 C8 C9 C10 . . . . 0.0 ?
    C7 C8 C9 C10 . . . . 180.0 ?
loop_
    _geom_hbond_atom_site_label_D
    _geom_hbond_atom_site_label_H
    _geom_hbond_atom_site_label_A
    _geom_hbond_site_symmetry_D
    _geom_hbond_site_symmetry_H
    _geom_hbond_site_symmetry_A
    _geom_hbond_distance_DH
    _geom_hbond_distance_HA
    _geom_hbond_distance_DA
    _geom_hbond_angle_DHA
    _geom_hbond_publ_flag
    N1 H1 O4 . . . 0.86 1.98 2.618(3) 130 yes
    C2 H2 O3 . . 4_745 0.93 2.55 3.279(3) 135 yes
    C11 H11B O1 . . 1_565 0.96 2.57 3.128(3) 117 yes
    N1 H1 O2 . . 4_655 0.86 2.64 3.439(3) 154 yes
    C5 H5 O2 . . 4_655 0.93 2.62 3.467(4) 153 yes
    C4 H4 O4 4_655 4_655 . 0.93 2.61 3.518(3) 167 yes
data_global
_journal_date_recd_electronic     2008-06-23
_journal_date_accepted     2008-07-22
_journal_name_full     'Acta Crystallographica, Section E'
_journal_year     2008
_journal_volume     64
_journal_issue      8
_journal_page_first     o1608
_journal_page_last     o1608
_journal_paper_category     QO
_journal_coeditor_code     CS2083
_publ_contact_author_name     'Yong-Hong Liu'
_publ_contact_author_address
;
College of Chemistry and Chemical Engineering
Yangzhou University
Yangzhou 225002
People's Republic of China
;
_publ_contact_author_email     yhliuyzu@yahoo.com.cn
_publ_contact_author_fax     '86-514-87975244'
_publ_contact_author_phone     '86-514-87975568'
_publ_section_title
;
Methyl 2-[(E)-(4-nitrophenyl)hydrazono]-3-oxobutyrate
;
loop_
    _publ_author_name
    _publ_author_address
    'Liu, Yong-Hong'
;
College of Chemistry and Chemical Engineering
Yangzhou University
Yangzhou 225002
People's Republic of China
;
    'Sun, Gui-You'
;
College of Chemistry and Chemical Engineering
Yangzhou University
Yangzhou 225002
People's Republic of China
;
    'Liu, Jian-Feng'
;
Technology Center
Jiuquan Iron and Steel (Group) Co. Ltd.
Jiayuguan 735100
People's Republic of China
;
    'Ye, Jun'
;
College of Chemistry and Chemical Engineering
Yangzhou University
Yangzhou 225002
People's Republic of China
;
    'Liu, Xiao-Lan'
;
College of Chemistry and Chemical Engineering
Yangzhou University
Yangzhou 225002
People's Republic of China
;
