# Supplementary material for: Methyl 2-[(E)-(4-nitro­phen­yl)hydrazono]-3-oxobutyrate
Source: Acta Crystallogr Sect E Struct Rep Online. 2008 Jul 26;64(Pt 8):o1608. doi: 10.1107/S160053680802312X (PMC2962099; doi:10.1107/S160053680802312X)
Supplement: Supplementary file 2 [file e-64-o1608-Isup2.hkl]

# 
# h,k,l, Fc-squared, Fo-squared, sigma(Fo-squared) and status flag 
# 
data_I
_shelx_title ' Sgy150_0m in P1                  Pbcm' 
_shelx_refln_list_code          4 
_shelx_F_calc_maximum      338.94 
_exptl_crystal_F_000       551.88 
_reflns_d_resolution_high  0.7672 
 
loop_ 
 _symmetry_equiv_pos_as_xyz 
 'x, y, z' 
 '-x, -y, z+1/2' 
 'x, -y+1/2, -z' 
 '-x, y+1/2, -z+1/2' 
 '-x, -y, -z' 
 'x, y, -z-1/2' 
 '-x, y-1/2, z' 
 'x, -y-1/2, z-1/2' 
 
_cell_length_a    12.8800 
_cell_length_b    14.2990 
_cell_length_c     6.6328 
_cell_angle_alpha  90.000 
_cell_angle_beta   90.000 
_cell_angle_gamma  90.000 
 
_shelx_F_squared_multiplier     1.000 
 
loop_ 
 _refln_index_h 
 _refln_index_k 
 _refln_index_l 
 _refln_F_squared_calc 
 _refln_F_squared_meas 
 _refln_F_squared_sigma 
 _refln_observed_status 
   1   0   0      485.79      449.71     11.36 o 
   2   0   0     7282.69     6979.28    112.04 o 
   3   0   0     3159.39     3093.93     40.73 o 
   4   0   0     5804.29     5613.56     73.10 o 
   5   0   0     1367.00     1375.50     19.49 o 
   6   0   0     2260.80     2277.67     31.47 o 
   7   0   0      647.42      687.38     11.41 o 
   8   0   0       72.19       62.79      2.94 o 
   9   0   0        2.00        6.11      5.19 o 
  10   0   0       60.44       77.70      5.45 o 
  11   0   0       19.60       13.12      5.05 o 
  12   0   0       24.81       29.17      4.53 o 
  13   0   0       25.24       37.92      5.23 o 
  14   0   0       29.47       32.54      5.43 o 
  15   0   0       32.51       51.38      6.53 o 
  16   0   0        0.48       -3.33      3.89 o 
   1   1   0     2384.48     2292.68     55.19 o 
   2   1   0      497.17      490.09      6.41 o 
   3   1   0        6.40        7.99      0.88 o 
   4   1   0      452.17      467.99      5.37 o 
   5   1   0       67.53       71.10      1.73 o 
   6   1   0      160.68      196.72      4.11 o 
   7   1   0      123.20      123.59      3.23 o 
   8   1   0      224.08      266.11      4.27 o 
   9   1   0      132.34      125.30      3.61 o 
  10   1   0        3.01        3.36      1.79 o 
  11   1   0       18.96       17.21      2.65 o 
  12   1   0        2.73       -1.88      2.63 o 
  13   1   0       34.04       33.10      3.77 o 
  14   1   0        2.04       -1.85      1.85 o 
  15   1   0        9.43        9.15      3.21 o 
  16   1   0       11.84       16.31      4.17 o 
   0   2   0     9760.35     9471.85    208.47 o 
   1   2   0      262.95      221.84      2.81 o 
   2   2   0     1619.65     1545.02     14.75 o 
   3   2   0      707.10      735.55      8.45 o 
   4   2   0        2.23        1.69      0.60 o 
   5   2   0      352.02      323.40      4.97 o 
   6   2   0     2256.38     2199.11     21.75 o 
   7   2   0      155.79      185.97      3.66 o 
   8   2   0      229.01      215.80      4.70 o 
   9   2   0      102.83       89.03      3.86 o 
  10   2   0       16.59       14.07      2.36 o 
  11   2   0        0.01       -1.29      1.82 o 
  12   2   0        2.86        3.66      1.97 o 
  13   2   0       32.99       30.78      3.54 o 
  14   2   0        1.56        4.32      2.74 o 
  15   2   0        0.30        0.41      2.57 o 
  16   2   0        4.92        1.26      2.97 o 
   1   3   0      862.11      914.44      9.08 o 
   2   3   0     1988.43     1937.61     20.13 o 
   3   3   0      122.12      137.47      2.28 o 
   4   3   0       28.10       44.45      1.38 o 
   5   3   0       92.04       82.99      2.07 o 
   6   3   0      124.27      143.34      3.31 o 
   7   3   0      546.13      541.70      7.90 o 
   8   3   0       32.55       44.45      2.34 o 
   9   3   0      454.40      436.46      7.34 o 
  10   3   0        6.86       16.26      2.10 o 
  11   3   0      409.59      401.02      9.07 o 
  12   3   0      259.98      223.08      6.98 o 
  13   3   0       66.40       62.53      5.14 o 
  14   3   0        0.26        2.70      2.56 o 
  15   3   0        0.83       -1.69      2.37 o 
  16   3   0        2.66        2.00      3.17 o 
   0   4   0      627.99      637.20      9.57 o 
   1   4   0       66.81       70.36      2.02 o 
   2   4   0      207.60      191.29      2.98 o 
   3   4   0     3013.23     2938.42     30.33 o 
   4   4   0       41.92       43.31      1.47 o 
   5   4   0       32.85       34.28      1.51 o 
   6   4   0        3.03        0.77      0.68 o 
   7   4   0        0.16        0.95      0.95 o 
   8   4   0      273.28      261.18      5.23 o 
   9   4   0       82.18       70.37      3.01 o 
  10   4   0      120.30      117.68      3.95 o 
  11   4   0      188.27      170.96      5.76 o 
  12   4   0        1.03        0.98      2.17 o 
  13   4   0      134.38      127.62      6.63 o 
  14   4   0        9.53       15.57      5.33 o 
  15   4   0        4.37        7.39      3.33 o 
  16   4   0        1.01       -3.54      3.54 o 
   1   5   0       53.75       39.86      1.79 o 
   2   5   0      207.29      187.94      2.94 o 
   3   5   0      225.37      272.59      4.31 o 
   4   5   0     2040.56     2176.97     21.33 o 
   5   5   0       53.19       72.88      2.23 o 
   6   5   0       52.61       48.43      1.76 o 
   7   5   0       81.01       80.17      2.83 o 
   8   5   0      321.83      310.04      6.81 o 
   9   5   0      220.09      221.26      5.13 o 
  10   5   0      132.29      129.37      5.40 o 
  11   5   0       29.04       25.82      2.76 o 
  12   5   0       32.44       35.39      4.00 o 
  13   5   0        3.24        3.14      2.54 o 
  14   5   0        1.64        1.32      2.77 o 
  15   5   0        1.87        3.01      2.93 o 
  16   5   0        1.71       -3.54      3.54 o 
   0   6   0        2.63        2.47      1.08 o 
   1   6   0     1377.00     1375.06     15.13 o 
   2   6   0     1028.78      987.15     10.46 o 
   3   6   0      565.23      589.54      7.01 o 
   4   6   0      602.63      648.16      8.35 o 
   5   6   0      210.29      206.43      3.58 o 
   6   6   0      141.21      137.74      2.95 o 
   7   6   0        0.41        4.22      1.36 o 
   8   6   0        3.15        4.72      1.50 o 
   9   6   0       75.80       78.43      3.31 o 
  10   6   0       23.55       29.98      2.78 o 
  11   6   0        3.09        3.13      1.86 o 
  12   6   0        0.65        2.87      2.30 o 
  13   6   0        0.00       -2.50      2.50 o 
  14   6   0       10.40       11.72      3.53 o 
  15   6   0        0.49        0.32      3.09 o 
   1   7   0      460.84      497.94      6.69 o 
   2   7   0      906.15     1010.64     10.88 o 
   3   7   0       18.50       16.26      1.26 o 
   4   7   0       41.00       36.32      1.62 o 
   5   7   0      196.75      203.45      4.46 o 
   6   7   0      115.93      127.85      2.96 o 
   7   7   0      480.83      440.77      7.30 o 
   8   7   0      107.10      102.06      7.43 o 
   9   7   0       36.67       29.65      5.29 o 
  10   7   0       19.75       20.56      2.46 o 
  11   7   0        1.79        0.61      2.70 o 
  12   7   0       59.56       65.65      5.51 o 
  13   7   0        1.71        4.61      2.81 o 
  14   7   0        3.30        5.53      3.98 o 
  15   7   0       30.52       35.27      6.60 o 
   0   8   0      135.68      146.55      6.53 o 
   1   8   0      145.58      150.41      4.24 o 
   2   8   0       39.19       27.72      1.45 o 
   3   8   0      133.28      109.17      2.60 o 
   4   8   0       50.84       42.33      1.94 o 
   5   8   0        0.60       -0.74      1.40 o 
   6   8   0      414.90      389.36      6.65 o 
   7   8   0       19.00       13.59      2.46 o 
   8   8   0     1410.30     1332.89     19.08 o 
   9   8   0      275.59      283.25      7.01 o 
  10   8   0      148.21      147.20      6.98 o 
  11   8   0        8.98       10.02      2.40 o 
  12   8   0        0.88       -1.79      1.79 o 
  13   8   0        0.03       -2.37      4.03 o 
  14   8   0       11.71       19.74      5.36 o 
  15   8   0        8.81       12.94      5.59 o 
   1   9   0       13.33       19.11      1.59 o 
   2   9   0       38.71       34.08      1.90 o 
   3   9   0        3.19        3.96      1.04 o 
   4   9   0       44.05       45.03      1.95 o 
   5   9   0       12.18       14.79      1.41 o 
   6   9   0       73.93       78.16      4.02 o 
   7   9   0      421.59      454.48      8.79 o 
   8   9   0        2.76        5.63      2.48 o 
   9   9   0        5.34        3.22      3.48 o 
  10   9   0       98.63       93.97      5.31 o 
  11   9   0        7.36        4.32      2.68 o 
  12   9   0       19.47       22.72      3.69 o 
  13   9   0        0.05       -2.05      6.07 o 
  14   9   0        0.96       -3.41      3.41 o 
   0  10   0      146.34      145.62      4.67 o 
   1  10   0      101.36       92.75      2.97 o 
   2  10   0      180.83      174.60      4.02 o 
   3  10   0        7.85        5.98      1.33 o 
   4  10   0        0.02        1.31      1.12 o 
   5  10   0       89.16       80.85      3.44 o 
   6  10   0       45.16       34.27      3.42 o 
   7  10   0       25.23       26.85      6.71 o 
   8  10   0      241.21      223.17      7.19 o 
   9  10   0       97.83       85.17      4.96 o 
  10  10   0       12.12       14.27      5.00 o 
  11  10   0       26.06       21.99      3.52 o 
  12  10   0       39.84       51.49      5.37 o 
  13  10   0        0.78       -2.13      3.64 o 
  14  10   0        6.04        1.60      4.59 o 
   1  11   0     1637.61     1561.90     31.28 o 
   2  11   0       78.84       73.96      3.22 o 
   3  11   0     1193.72     1141.03     16.62 o 
   4  11   0      177.91      203.50      7.25 o 
   5  11   0      133.85      133.07      7.37 o 
   6  11   0        1.70       -2.42      2.56 o 
   7  11   0       28.40       23.60      3.12 o 
   8  11   0        0.10       -0.56      3.23 o 
   9  11   0        5.30        5.21      2.79 o 
  10  11   0        0.39        0.79      3.22 o 
  11  11   0        4.51        3.30      3.94 o 
  12  11   0        4.57        7.70      3.63 o 
  13  11   0        0.29       -1.57      2.83 o 
   0  12   0       39.24       36.57      3.79 o 
   1  12   0        7.83       10.91      1.82 o 
   2  12   0      636.87      603.53     28.51 o 
   3  12   0       40.23       38.81      3.93 o 
   4  12   0      325.61      305.52      7.97 o 
   5  12   0      595.20      528.05     14.40 o 
   6  12   0       17.33        5.48      9.91 o 
   7  12   0        0.11       -1.38      2.07 o 
   8  12   0        0.37        2.74      2.59 o 
   9  12   0        0.06        0.20      5.16 o 
  10  12   0        0.09        2.16      2.67 o 
  11  12   0        0.21        1.47      2.76 o 
  12  12   0        1.68       -2.38      2.91 o 
   1  13   0      297.44      313.95      8.96 o 
   2  13   0        1.61        1.37      1.64 o 
   3  13   0        0.14        1.37      1.82 o 
   4  13   0       49.61       40.69      7.69 o 
   5  13   0      151.39      151.87      7.62 o 
   6  13   0        3.41        1.52      2.82 o 
   7  13   0       34.83       35.69      4.86 o 
   8  13   0        0.06       -0.08      4.17 o 
   9  13   0       25.81       37.97      5.34 o 
  10  13   0        4.96       10.01      4.24 o 
  11  13   0       51.92       60.34      6.96 o 
  12  13   0        0.15        2.22      8.06 o 
   0  14   0      107.63      105.78      8.71 o 
   1  14   0       18.20       22.07      3.83 o 
   2  14   0       97.82       85.74      5.72 o 
   3  14   0       86.66       83.23      5.99 o 
   4  14   0       13.06       13.76      3.68 o 
   5  14   0        6.09       14.64      4.49 o 
   6  14   0        0.11       -3.90      5.19 o 
   7  14   0        0.97       -3.54      5.93 o 
   8  14   0        1.26        4.76      3.89 o 
   9  14   0       15.23       19.63      7.59 o 
  10  14   0        0.01       -3.59      3.59 o 
  11  14   0        3.14       18.52      8.61 o 
   1  15   0        2.84        0.37      3.70 o 
   2  15   0        1.29        0.14      1.88 o 
   3  15   0       10.06       10.43      2.71 o 
   4  15   0       18.23       21.98      4.25 o 
   5  15   0        0.10        0.94      3.16 o 
   6  15   0       29.07       31.05     11.44 o 
   7  15   0       53.07       57.67      6.30 o 
   8  15   0       25.92       32.12      5.55 o 
   9  15   0        9.84       21.30      9.12 o 
   0  16   0       10.60        6.30      4.45 o 
   1  16   0       23.69       23.04      4.09 o 
   2  16   0        3.00        9.38      3.34 o 
   3  16   0        1.86        5.58      3.10 o 
   4  16   0        0.10        4.49      5.83 o 
   5  16   0       34.44       56.18      6.22 o 
   6  16   0        1.11       -0.02      4.86 o 
   7  16   0        0.32        3.64      3.97 o 
   8  16   0        3.45        6.37      4.26 o 
   1  17   0        6.24        8.74      4.40 o 
   2  17   0        4.56       -1.20      4.17 o 
   3  17   0        0.01       -2.50      4.17 o 
   4  17   0        4.52        3.70      5.09 o 
   5  17   0       33.68       39.46      9.22 o 
   6  17   0        0.00        2.92      4.16 o 
   0  18   0       95.85       98.27     10.93 o 
   1  18   0       35.49       34.59      6.76 o 
   2  18   0       11.43       11.11      6.02 o 
   3  18   0        5.20        2.96      5.28 o 
   4  18   0       41.25       37.97      8.34 o 
   1   1   1      466.45      454.56      3.88 o 
   2   1   1     8419.20     8524.87     57.52 o 
   3   1   1     3413.65     3321.92     23.06 o 
   4   1   1       11.84       13.41      0.98 o 
   5   1   1      711.14      756.19      6.29 o 
   6   1   1        9.33       10.88      0.84 o 
   7   1   1      568.37      648.63      5.92 o 
   8   1   1      187.37      196.57      2.80 o 
   9   1   1      374.88      372.87      4.63 o 
  10   1   1        0.60       -0.95      0.95 o 
  11   1   1       15.65       14.21      2.00 o 
  12   1   1        6.34        5.24      1.62 o 
  13   1   1        0.64       -0.09      1.46 o 
  14   1   1        0.35       -0.14      1.66 o 
  15   1   1        3.28        0.26      1.88 o 
  16   1   1        0.06       -1.66      1.86 o 
   0   2   1       82.82       88.47      1.81 o 
   1   2   1      410.23      402.40      3.77 o 
   2   2   1     1663.37     1668.84     13.28 o 
   3   2   1      809.45      768.20      6.41 o 
   4   2   1      120.40      125.08      1.80 o 
   5   2   1     1272.17     1317.74     10.67 o 
   6   2   1     1413.96     1536.42     12.42 o 
   7   2   1       39.23       49.53      1.46 o 
   8   2   1       53.60       56.29      2.06 o 
   9   2   1      402.22      378.53      4.74 o 
  10   2   1       47.86       55.81      2.27 o 
  11   2   1        3.03        0.43      1.36 o 
  12   2   1      104.78      104.43      3.74 o 
  13   2   1        2.31        0.23      1.43 o 
  14   2   1       27.26       32.36      3.41 o 
  15   2   1        6.73        4.29      2.03 o 
  16   2   1       29.91       34.75      3.77 o 
   1   3   1        0.39        3.69      0.59 o 
   2   3   1       21.14       34.46      0.88 o 
   3   3   1      446.97      438.07      3.87 o 
   4   3   1      298.46      296.45      3.24 o 
   5   3   1      167.84      190.00      2.69 o 
   6   3   1        0.07       -0.46      0.59 o 
   7   3   1      184.04      166.44      2.68 o 
   8   3   1       90.26       84.21      1.91 o 
   9   3   1       34.37       44.24      1.97 o 
  10   3   1     1436.21     1382.98     13.34 o 
  11   3   1       13.40       13.56      1.78 o 
  12   3   1      306.90      272.55      5.84 o 
  13   3   1        0.06        1.45      1.67 o 
  14   3   1       55.21       50.88      3.35 o 
  15   3   1        0.71        0.41      1.79 o 
  16   3   1        2.57        0.69      2.22 o 
   0   4   1      556.04      502.76      6.35 o 
   1   4   1     1271.05     1264.33      9.36 o 
   2   4   1      742.52      678.90      5.77 o 
   3   4   1      485.00      531.43      4.63 o 
   4   4   1      252.42      259.42      2.76 o 
   5   4   1       51.86       55.68      1.45 o 
   6   4   1      123.63      141.88      2.37 o 
   7   4   1       24.36       21.63      1.14 o 
   8   4   1        7.56        8.04      1.06 o 
   9   4   1       38.51       38.32      1.81 o 
  10   4   1        0.02        1.63      1.05 o 
  11   4   1      549.92      518.44      7.39 o 
  12   4   1       12.82        8.35      1.90 o 
  13   4   1       70.86       68.28      3.50 o 
  14   4   1       19.61       21.36      2.76 o 
  15   4   1        1.92       -0.19      1.99 o 
  16   4   1       23.57       34.19      3.96 o 
   1   5   1     1385.71     1408.38     10.92 o 
   2   5   1     1899.94     1916.32     13.85 o 
   3   5   1      591.82      602.96      4.92 o 
   4   5   1     1915.59     1879.86     13.25 o 
   5   5   1      755.24      768.78      6.50 o 
   6   5   1      901.41      950.36      8.06 o 
   7   5   1       33.69       33.48      1.54 o 
   8   5   1      151.61      149.75      3.03 o 
   9   5   1       58.82       58.80      2.20 o 
  10   5   1       39.43       41.73      2.38 o 
  11   5   1       10.97        9.92      1.61 o 
  12   5   1        3.43        0.33      1.80 o 
  13   5   1        3.06       -1.27      1.46 o 
  14   5   1        0.67        0.42      1.87 o 
  15   5   1       10.06       14.76      2.80 o 
  16   5   1        3.35        3.14      2.46 o 
   0   6   1     1547.70     1625.28     30.52 o 
   1   6   1      137.96      127.63      1.92 o 
   2   6   1     1113.01     1189.66      9.52 o 
   3   6   1     2818.41     2917.84     19.89 o 
   4   6   1      309.89      276.63      2.94 o 
   5   6   1        0.76        0.98      0.50 o 
   6   6   1       81.05       84.45      1.83 o 
   7   6   1        1.36       -0.72      0.72 o 
   8   6   1        3.28        1.91      1.01 o 
   9   6   1      269.88      262.47      4.32 o 
  10   6   1       81.46       81.37      2.67 o 
  11   6   1        2.87        1.79      1.59 o 
  12   6   1       46.38       59.26      4.03 o 
  13   6   1        1.81        1.01      1.63 o 
  14   6   1        0.02       -0.43      1.75 o 
  15   6   1        4.05        0.92      3.58 o 
   1   7   1     2196.97     2221.64     16.20 o 
   2   7   1     1629.29     1762.93     16.42 o 
   3   7   1      167.64      191.39      2.34 o 
   4   7   1        5.86        3.01      0.59 o 
   5   7   1       26.37       32.13      1.24 o 
   6   7   1       91.03       94.85      2.16 o 
   7   7   1        0.10       -0.87      0.87 o 
   8   7   1       52.98       47.32      2.02 o 
   9   7   1      166.66      164.70      3.51 o 
  10   7   1      159.67      148.84      3.95 o 
  11   7   1       17.47       16.30      1.80 o 
  12   7   1       25.44       28.31      3.15 o 
  13   7   1       23.77       25.53      3.35 o 
  14   7   1       39.19       42.26      3.95 o 
  15   7   1       12.89       13.29      3.19 o 
   0   8   1      174.94      208.83      3.50 o 
   1   8   1        0.05        0.05      0.63 o 
   2   8   1        4.45        5.09      0.68 o 
   3   8   1      386.15      418.45      7.00 o 
   4   8   1      251.67      242.50      3.11 o 
   5   8   1      120.96      124.36      2.40 o 
   6   8   1       89.08       90.53      2.39 o 
   7   8   1      187.98      171.06      3.94 o 
   8   8   1      116.24      116.85      4.03 o 
   9   8   1      834.71      844.32      9.98 o 
  10   8   1        1.02       -0.46      1.44 o 
  11   8   1       27.67       28.19      2.69 o 
  12   8   1        0.03        0.15      1.80 o 
  13   8   1      103.85      109.95      5.28 o 
  14   8   1       28.31       34.75      4.26 o 
  15   8   1        1.24       -1.84      2.50 o 
   1   9   1        0.90        2.07      0.72 o 
   2   9   1        0.29        0.29      0.67 o 
   3   9   1       22.73       30.96      1.41 o 
   4   9   1      245.47      284.96      4.56 o 
   5   9   1      137.14      122.88      3.77 o 
   6   9   1      413.27      416.06      5.44 o 
   7   9   1       42.35       40.75      2.66 o 
   8   9   1      591.98      547.00      7.94 o 
   9   9   1       24.09       18.74      2.06 o 
  10   9   1       62.38       66.57      3.10 o 
  11   9   1        5.96        3.34      1.69 o 
  12   9   1       18.25       15.47      3.00 o 
  13   9   1        1.57        0.51      2.28 o 
  14   9   1        0.83       -3.25      4.20 o 
   0  10   1      579.57      560.76      8.37 o 
   1  10   1      170.40      162.90      2.84 o 
   2  10   1      138.64      129.30      2.88 o 
   3  10   1        0.43       -0.28      0.80 o 
   4  10   1        8.23        7.45      1.06 o 
   5  10   1       17.22       12.81      1.33 o 
   6  10   1      105.50      103.76      2.95 o 
   7  10   1      193.01      183.07      4.23 o 
   8  10   1       58.41       51.02      2.65 o 
   9  10   1        6.63       12.64      2.14 o 
  10  10   1      119.73      104.55      4.14 o 
  11  10   1        1.18        1.94      1.91 o 
  12  10   1        4.61        1.23      2.02 o 
  13  10   1       14.56       14.28      3.10 o 
  14  10   1       34.93       41.52      6.09 o 
   1  11   1      182.14      183.21      3.58 o 
   2  11   1      542.61      540.73      6.38 o 
   3  11   1        8.51       10.43      1.52 o 
   4  11   1       84.56       84.22      2.49 o 
   5  11   1       14.02       13.16      1.67 o 
   6  11   1        0.30       -1.67      1.67 o 
   7  11   1       35.28       34.07      3.27 o 
   8  11   1        8.99       10.96      2.10 o 
   9  11   1        8.19        3.18      1.86 o 
  10  11   1        9.68        8.00      3.63 o 
  11  11   1       13.13       11.13      2.33 o 
  12  11   1        1.17       -1.10      2.04 o 
  13  11   1        3.66       -2.44      2.44 o 
   0  12   1      866.47      819.53     14.96 o 
   1  12   1      113.95       94.21      2.77 o 
   2  12   1       19.99       22.77      1.74 o 
   3  12   1      481.14      469.26      6.38 o 
   4  12   1       81.97       94.82      3.20 o 
   5  12   1      327.23      294.30      6.58 o 
   6  12   1       76.10       76.07      4.96 o 
   7  12   1        0.07       -0.17      2.50 o 
   8  12   1        0.33        0.42      2.03 o 
   9  12   1        0.39       -0.73      2.01 o 
  10  12   1        0.02       -0.38      2.53 o 
  11  12   1        0.48       -1.20      2.30 o 
  12  12   1        7.86        1.78      2.87 o 
   1  13   1        1.54        0.29      1.18 o 
   2  13   1      140.05      125.07      3.42 o 
   3  13   1      135.12      118.65      3.42 o 
   4  13   1        1.52        0.30      1.53 o 
   5  13   1      166.67      154.52      5.49 o 
   6  13   1        0.28       -0.95      2.50 o 
   7  13   1        2.33        3.53      2.43 o 
   8  13   1        0.52        1.10      2.48 o 
   9  13   1       40.97       44.09      3.69 o 
  10  13   1        3.03       -0.34      2.34 o 
  11  13   1        2.88       -1.70      2.50 o 
   0  14   1      196.40      207.41      8.71 o 
   1  14   1       74.99       78.72      3.57 o 
   2  14   1        6.95        5.00      1.53 o 
   3  14   1        2.42        1.56      1.79 o 
   4  14   1       20.62       12.53      2.03 o 
   5  14   1       12.98       17.62      2.76 o 
   6  14   1       48.49       41.84      3.73 o 
   7  14   1        4.64        5.37      2.87 o 
   8  14   1        4.01        2.30      2.57 o 
   9  14   1        2.08        1.62      2.74 o 
  10  14   1        9.89       11.02      3.30 o 
   1  15   1        1.35       -0.87      1.43 o 
   2  15   1        3.82        2.88      1.67 o 
   3  15   1        6.39        3.60      1.97 o 
   4  15   1       26.38       24.69      4.75 o 
   5  15   1       85.11       98.20      5.10 o 
   6  15   1        1.91        3.32      2.75 o 
   7  15   1        5.78       12.88      3.11 o 
   8  15   1       11.64       12.49      3.24 o 
   9  15   1       27.38       36.57      7.01 o 
   0  16   1        7.39        2.41      4.26 o 
   1  16   1        1.13        0.96      1.85 o 
   2  16   1        4.51        2.67      1.95 o 
   3  16   1      100.01      119.25      5.28 o 
   4  16   1        0.01        0.03      3.01 o 
   5  16   1       10.23       11.47      5.61 o 
   6  16   1       25.47       37.53      3.91 o 
   7  16   1       21.33       24.61      4.10 o 
   8  16   1       12.93       20.93      5.33 o 
   1  17   1        4.91       10.44      2.61 o 
   2  17   1       15.21       13.75      3.25 o 
   3  17   1        0.36        2.87      3.38 o 
   4  17   1        0.67        4.46      3.34 o 
   5  17   1        3.00        1.73      4.51 o 
   6  17   1        5.29        6.97      3.34 o 
   0  18   1       45.11       59.04      6.34 o 
   1  18   1        0.29       -1.00      2.63 o 
   2  18   1       75.18       98.86      7.89 o 
   3  18   1       26.76       30.32      5.34 o 
   0   0   2   114879.43   118727.89   1978.77 o 
   1   0   2      351.36      334.97      6.28 o 
   2   0   2     4036.03     3783.02     35.82 o 
   3   0   2      984.08      955.85     10.39 o 
   4   0   2     1923.43     1824.14     18.35 o 
   5   0   2      808.93      789.98      9.14 o 
   6   0   2      841.83      810.06     11.89 o 
   7   0   2      330.15      372.01     21.30 o 
   8   0   2       47.20       52.64      3.17 o 
   9   0   2        4.09        2.34      1.56 o 
  10   0   2       21.63       26.69      2.40 o 
  11   0   2       15.39        9.35      2.34 o 
  12   0   2       12.98        9.16      2.94 o 
  13   0   2       14.56        9.62      3.58 o 
  14   0   2       13.80       16.74      4.87 o 
  15   0   2       28.57       45.35      5.26 o 
  16   0   2        0.18       -4.43      4.43 o 
   1   1   2     1872.87     1901.59     15.38 o 
   2   1   2      236.50      224.84      2.77 o 
   3   1   2       23.22       26.25      0.94 o 
   4   1   2      134.02      136.42      2.15 o 
   5   1   2       84.49       83.31      1.60 o 
   6   1   2      113.22      121.06      2.06 o 
   7   1   2       32.43       40.01      1.38 o 
   8   1   2      160.33      187.26      2.91 o 
   9   1   2       83.77       85.10      2.33 o 
  10   1   2        1.84        1.77      1.21 o 
  11   1   2        8.42        9.90      1.98 o 
  12   1   2        1.30       -0.63      1.44 o 
  13   1   2       18.05       19.74      2.56 o 
  14   1   2        1.62        0.77      1.88 o 
  15   1   2        6.68        0.54      2.28 o 
  16   1   2       10.04        5.75      4.07 o 
   0   2   2     4350.41     4411.88     41.38 o 
   1   2   2      163.82      154.91      2.58 o 
   2   2   2      528.32      522.88      4.64 o 
   3   2   2      398.77      382.79      4.27 o 
   4   2   2        0.08        0.14      0.50 o 
   5   2   2      215.48      217.15      2.60 o 
   6   2   2     1026.99     1010.01      8.00 o 
   7   2   2      103.48      119.08      2.26 o 
   8   2   2      155.61      157.47      2.87 o 
   9   2   2       54.31       53.71      2.29 o 
  10   2   2       31.00       29.73      2.04 o 
  11   2   2        0.11        0.71      1.23 o 
  12   2   2        0.98        1.05      1.58 o 
  13   2   2       16.52       17.59      2.44 o 
  14   2   2        0.75       -0.57      1.87 o 
  15   2   2        0.05        1.00      2.04 o 
  16   2   2        2.80        2.23      2.36 o 
   1   3   2      355.58      349.91      3.47 o 
   2   3   2      964.54      940.63      7.49 o 
   3   3   2       23.50       22.28      0.95 o 
   4   3   2       28.69       29.69      1.89 o 
   5   3   2       53.78       57.04      1.50 o 
   6   3   2       52.27       62.97      1.65 o 
   7   3   2      202.56      201.07      2.97 o 
   8   3   2        9.64       14.08      1.20 o 
   9   3   2      351.61      353.15      5.01 o 
  10   3   2        0.80        4.65      1.48 o 
  11   3   2      266.59      269.61      5.14 o 
  12   3   2      176.75      172.89      4.85 o 
  13   3   2       36.26       32.13      2.73 o 
  14   3   2        0.01        1.35      1.79 o 
  15   3   2        0.63       -0.81      2.16 o 
  16   3   2        1.67        2.08      2.32 o 
   0   4   2      176.58      160.02      2.79 o 
   1   4   2       24.22       22.21      0.81 o 
   2   4   2      133.06      126.15      1.90 o 
   3   4   2     1650.98     1671.02     12.63 o 
   4   4   2       22.82       27.34      1.14 o 
   5   4   2       28.80       30.77      1.34 o 
   6   4   2        0.37       -0.57      0.65 o 
   7   4   2        0.09        0.19      0.80 o 
   8   4   2      141.35      141.24      2.78 o 
   9   4   2       42.55       42.63      2.02 o 
  10   4   2       77.22       81.80      3.26 o 
  11   4   2      141.86      129.23      3.73 o 
  12   4   2        2.01        0.66      1.56 o 
  13   4   2       91.83       95.75      4.06 o 
  14   4   2        4.68        5.71      2.14 o 
  15   4   2        2.29        1.96      2.06 o 
   1   5   2       57.66       46.70      1.24 o 
   2   5   2       65.30       67.99      1.61 o 
   3   5   2      149.49      164.39      3.62 o 
   4   5   2      999.25     1047.40      9.02 o 
   5   5   2       46.70       55.79      1.46 o 
   6   5   2        8.82        5.53      1.19 o 
   7   5   2       55.30       57.47      2.01 o 
   8   5   2      165.97      167.21      3.11 o 
   9   5   2      160.83      166.08      3.50 o 
  10   5   2       67.53       68.73      2.97 o 
  11   5   2       17.93       17.60      1.99 o 
  12   5   2       12.97       14.33      2.02 o 
  13   5   2        2.73        3.73      2.01 o 
  14   5   2        0.57       -1.97      1.97 o 
  15   5   2        1.68       -2.21      2.21 o 
   0   6   2        0.04        2.07      1.08 o 
   1   6   2      529.78      525.75      4.92 o 
   2   6   2      521.08      529.32      5.35 o 
   3   6   2      128.09      117.21      1.97 o 
   4   6   2      336.88      315.82      3.60 o 
   5   6   2      108.52      113.84      2.08 o 
   6   6   2       76.52       82.69      2.11 o 
   7   6   2        3.13        3.94      0.96 o 
   8   6   2        1.00        0.01      0.89 o 
   9   6   2       43.00       44.93      2.46 o 
  10   6   2       17.17       17.63      1.91 o 
  11   6   2        1.30        0.60      1.57 o 
  12   6   2        1.07       -0.23      1.71 o 
  13   6   2        0.01        0.61      1.97 o 
  14   6   2        7.07        5.81      2.71 o 
  15   6   2        0.24       -2.26      2.26 o 
   1   7   2      267.49      271.89      3.19 o 
   2   7   2      480.93      513.62      4.96 o 
   3   7   2       18.02       18.19      1.12 o 
   4   7   2       30.95       30.61      1.44 o 
   5   7   2      100.95      105.39      2.52 o 
   6   7   2       68.10       70.72      2.25 o 
   7   7   2      245.65      247.26      4.15 o 
   8   7   2       70.35       68.63      2.70 o 
   9   7   2       36.42       31.82      2.44 o 
  10   7   2       17.72       16.45      1.95 o 
  11   7   2        0.50        0.89      1.66 o 
  12   7   2       39.41       39.13      3.01 o 
  13   7   2        0.72       -1.52      1.98 o 
  14   7   2        3.35        2.84      2.59 o 
  15   7   2       24.71       26.98      4.37 o 
   0   8   2       70.75       86.22      6.23 o 
   1   8   2       43.52       43.29      1.57 o 
   2   8   2        8.67       11.90      1.16 o 
   3   8   2       40.89       41.11      1.59 o 
   4   8   2       10.10        9.67      1.63 o 
   5   8   2        4.24        3.56      1.02 o 
   6   8   2      253.14      240.61      4.06 o 
   7   8   2        9.34       10.23      1.39 o 
   8   8   2      901.47      909.18     10.59 o 
   9   8   2      176.29      184.65      4.24 o 
  10   8   2      110.69      108.70      3.54 o 
  11   8   2        4.93        3.40      1.66 o 
  12   8   2        0.88        0.24      2.05 o 
  13   8   2        0.00       -1.76      1.94 o 
  14   8   2        7.97        9.35      3.48 o 
   1   9   2        3.22       -0.10      0.92 o 
   2   9   2       29.76       28.71      1.59 o 
   3   9   2        3.69        3.12      1.05 o 
   4   9   2       15.46       15.54      1.60 o 
   5   9   2       20.09       21.77      1.55 o 
   6   9   2       34.75       37.25      1.92 o 
   7   9   2      296.35      314.61      5.35 o 
   8   9   2        0.48        0.17      1.45 o 
   9   9   2        8.77        7.14      1.68 o 
  10   9   2       59.25       59.88      3.20 o 
  11   9   2        4.84        2.99      1.80 o 
  12   9   2       16.80       18.27      2.77 o 
  13   9   2        0.27       -1.95      2.05 o 
  14   9   2        1.09       -2.62      2.62 o 
   0  10   2      146.68      143.05      5.24 o 
   1  10   2       63.54       66.01      3.46 o 
   2  10   2       48.72       46.16      2.00 o 
   3  10   2        9.02        8.99      1.36 o 
   4  10   2        1.39        0.69      1.04 o 
   5  10   2       47.88       54.15      2.51 o 
   6  10   2       44.00       40.37      2.29 o 
   7  10   2       14.81       21.33      2.18 o 
   8  10   2      131.33      118.59      3.86 o 
   9  10   2       68.71       63.02      3.28 o 
  10  10   2        9.59        8.09      1.95 o 
  11  10   2       19.61       12.54      2.27 o 
  12  10   2       28.93       36.11      3.27 o 
  13  10   2        1.00       -1.56      2.48 o 
   1  11   2     1067.81     1044.98     11.94 o 
   2  11   2       59.45       58.41      2.55 o 
   3  11   2      790.45      747.44      8.34 o 
   4  11   2      103.14      114.55      3.27 o 
   5  11   2       62.69       75.43      2.93 o 
   6  11   2        0.47       -1.06      1.43 o 
   7  11   2       19.33       19.12      3.74 o 
   8  11   2        0.61       -0.86      1.69 o 
   9  11   2        0.14        1.33      1.88 o 
  10  11   2        0.02        1.53      2.24 o 
  11  11   2        1.37       -2.33      2.33 o 
  12  11   2        4.48        1.16      2.74 o 
   0  12   2       29.60       30.33      4.55 o 
   1  12   2        0.56        0.82      1.26 o 
   2  12   2      454.55      446.64      6.86 o 
   3  12   2       18.98       24.52      1.88 o 
   4  12   2      243.44      223.04      4.59 o 
   5  12   2      389.12      366.32      8.47 o 
   6  12   2       12.02        8.74      2.17 o 
   7  12   2        0.24       -1.49      1.95 o 
   8  12   2        0.01       -1.67      2.13 o 
   9  12   2        0.13       -1.91      3.34 o 
  10  12   2        0.00       -2.21      2.21 o 
  11  12   2        0.13       -1.93      2.45 o 
  12  12   2        0.98       -1.43      2.75 o 
   1  13   2      179.73      182.54      4.37 o 
   2  13   2        2.15        2.92      1.36 o 
   3  13   2        1.30       -0.91      1.48 o 
   4  13   2       44.98       32.95      2.64 o 
   5  13   2       97.78       93.03      4.18 o 
   6  13   2        5.19        2.53      2.13 o 
   7  13   2       25.58       19.46      2.93 o 
   8  13   2        0.02        0.51      2.24 o 
   9  13   2       11.43        8.10      2.76 o 
  10  13   2        3.32        2.84      2.61 o 
  11  13   2       33.36       39.00      4.01 o 
   0  14   2       66.50       71.54      4.67 o 
   1  14   2        5.92        7.85      1.95 o 
   2  14   2       47.78       51.06      2.89 o 
   3  14   2       51.63       57.45      3.45 o 
   4  14   2       12.24       16.67      3.81 o 
   5  14   2        1.17        1.65      2.29 o 
   6  14   2        0.04       -0.44      2.11 o 
   7  14   2        0.06       -1.33      2.61 o 
   8  14   2        0.61       -1.58      2.32 o 
   9  14   2       10.68        9.08      2.90 o 
  10  14   2        0.02       -1.75      2.77 o 
   1  15   2        0.61       -0.57      1.47 o 
   2  15   2        0.72       -0.05      1.69 o 
   3  15   2        5.34        2.24      2.04 o 
   4  15   2       14.69       11.77      2.81 o 
   5  15   2        0.15        0.16      2.36 o 
   6  15   2       17.27       21.66      3.70 o 
   7  15   2       37.01       41.92      4.60 o 
   8  15   2       18.11       22.70      5.32 o 
   9  15   2        8.23       11.56      3.53 o 
   0  16   2        5.41        5.99      2.46 o 
   1  16   2       11.91       12.55      2.12 o 
   2  16   2        1.90        3.73      2.49 o 
   3  16   2        0.43        1.43      2.12 o 
   4  16   2        0.70        3.45      2.66 o 
   5  16   2       21.25       30.40      4.22 o 
   6  16   2        1.28        3.62      4.02 o 
   7  16   2        0.01       -0.42      2.86 o 
   1  17   2        5.77        7.63      2.51 o 
   2  17   2        2.92        2.26      3.36 o 
   3  17   2        0.00        0.66      2.45 o 
   4  17   2        3.58        3.51      2.98 o 
   5  17   2       18.53       28.78      4.32 o 
   0  18   2       71.45       86.49      9.54 o 
   1  18   2       23.86       32.52      4.48 o 
   1   1   3       97.98       95.22      2.21 o 
   2   1   3     2142.29     2135.36     16.92 o 
   3   1   3      628.74      603.03      5.77 o 
   4   1   3        6.41        6.48      0.79 o 
   5   1   3      139.75      144.48      2.33 o 
   6   1   3        7.38        7.75      1.02 o 
   7   1   3      317.16      325.29      4.14 o 
   8   1   3       67.88       66.91      2.39 o 
   9   1   3       97.03       96.91      4.56 o 
  10   1   3        0.03        0.33      1.28 o 
  11   1   3        0.12        0.85      1.51 o 
  12   1   3        6.49        7.02      2.05 o 
  13   1   3        0.02       -1.32      1.78 o 
  14   1   3        0.29        0.71      1.91 o 
  15   1   3        0.07       -1.35      2.05 o 
   0   2   3        0.76       -0.80      0.80 o 
   1   2   3       93.12       94.13      1.80 o 
   2   2   3       84.83       85.70      1.95 o 
   3   2   3      131.68      112.26      2.28 o 
   4   2   3       71.81       68.24      1.96 o 
   5   2   3      312.33      326.17      3.85 o 
   6   2   3      463.31      486.99      4.90 o 
   7   2   3       36.14       37.78      2.31 o 
   8   2   3       30.79       33.12      1.73 o 
   9   2   3      227.62      235.33      4.26 o 
  10   2   3       28.92       31.20      2.05 o 
  11   2   3        0.85       -1.43      1.43 o 
  12   2   3       41.45       43.53      3.26 o 
  13   2   3        2.04       -1.84      1.84 o 
  14   2   3       11.24        6.52      2.29 o 
  15   2   3        5.09        0.61      2.30 o 
   1   3   3        3.66        5.50      0.74 o 
   2   3   3       11.69       13.68      0.92 o 
   3   3   3       59.45       59.11      1.47 o 
   4   3   3       31.74       34.30      1.25 o 
   5   3   3       98.38      103.22      2.27 o 
   6   3   3        0.29        0.87      0.84 o 
   7   3   3       33.90       34.81      1.68 o 
   8   3   3       44.72       50.63      2.38 o 
   9   3   3        8.36       12.18      1.58 o 
  10   3   3      650.69      662.52      8.77 o 
  11   3   3        6.49        6.10      1.81 o 
  12   3   3      168.69      167.47      4.42 o 
  13   3   3        0.02       -1.73      1.80 o 
  14   3   3       30.99       28.16      3.14 o 
  15   3   3        1.43       -0.31      2.21 o 
   0   4   3       43.90       43.87      1.85 o 
   1   4   3       89.80       87.11      2.76 o 
   2   4   3      347.69      345.78      3.85 o 
   3   4   3       77.42       88.16      2.02 o 
   4   4   3      137.71      124.47      2.29 o 
   5   4   3        7.52        8.06      1.14 o 
   6   4   3       30.10       34.79      1.63 o 
   7   4   3        0.17       -0.86      0.86 o 
   8   4   3        0.99        1.01      1.02 o 
   9   4   3        6.64        4.61      1.23 o 
  10   4   3        1.45        0.78      1.39 o 
  11   4   3      286.30      279.47      5.47 o 
  12   4   3        3.73        3.69      1.65 o 
  13   4   3       45.25       38.42      3.94 o 
  14   4   3        7.22        3.43      2.59 o 
  15   4   3        1.40       -1.72      2.69 o 
   1   5   3      225.58      220.98      2.77 o 
   2   5   3      359.74      342.67      3.63 o 
   3   5   3      171.09      169.16      2.63 o 
   4   5   3      445.22      419.99      4.62 o 
   5   5   3      243.01      246.47      3.51 o 
   6   5   3      213.86      233.46      3.68 o 
   7   5   3        2.80        1.81      0.94 o 
   8   5   3       43.48       51.26      2.08 o 
   9   5   3       29.62       31.70      2.05 o 
  10   5   3       10.67       13.28      2.14 o 
  11   5   3        9.78        5.50      1.84 o 
  12   5   3        0.70       -0.47      1.71 o 
  13   5   3        3.78        3.51      2.91 o 
  14   5   3        0.48        3.07      2.45 o 
  15   5   3        4.58        5.60      3.04 o 
   0   6   3      389.00      370.37      6.27 o 
   1   6   3        4.48        2.82      0.74 o 
   2   6   3      382.70      386.92      4.74 o 
   3   6   3      582.19      577.16      6.16 o 
   4   6   3       78.58       82.42      2.68 o 
   5   6   3        0.48        1.36      1.31 o 
   6   6   3       21.87       23.14      1.91 o 
   7   6   3        7.25        7.00      1.35 o 
   8   6   3        0.85        1.42      1.01 o 
   9   6   3       78.32       81.49      3.13 o 
  10   6   3       43.59       45.39      2.93 o 
  11   6   3        0.75        1.67      1.74 o 
  12   6   3       19.68       19.23      2.56 o 
  13   6   3        0.08       -0.26      1.94 o 
  14   6   3        0.05        1.90      2.52 o 
   1   7   3      836.89      831.16      8.56 o 
   2   7   3      495.16      485.43      5.91 o 
   3   7   3       77.07       84.75      2.19 o 
   4   7   3        0.02        0.66      0.78 o 
   5   7   3        8.46        6.86      1.21 o 
   6   7   3        5.87        3.89      1.20 o 
   7   7   3        3.37        2.90      1.29 o 
   8   7   3        3.86        3.12      1.38 o 
   9   7   3       86.16       92.78      4.06 o 
  10   7   3       62.57       63.25      3.05 o 
  11   7   3        6.78        6.75      2.01 o 
  12   7   3        2.71        2.71      1.94 o 
  13   7   3       12.63       11.27      2.50 o 
  14   7   3       17.55       18.76      3.35 o 
   0   8   3      160.07      159.09      4.87 o 
   1   8   3        4.04        4.78      1.12 o 
   2   8   3        0.77        0.82      1.00 o 
   3   8   3       77.99       74.70      2.42 o 
   4   8   3       71.02       82.83      2.56 o 
   5   8   3       23.13       21.33      1.81 o 
   6   8   3       19.76       24.00      1.81 o 
   7   8   3      148.46      149.21      3.54 o 
   8   8   3       62.64       74.35      3.44 o 
   9   8   3      371.77      381.26      6.47 o 
  10   8   3        3.86        1.15      1.40 o 
  11   8   3       16.07       16.02      3.71 o 
  12   8   3        0.19        1.54      2.10 o 
  13   8   3       43.80       47.97      3.54 o 
  14   8   3       16.32       16.02      7.41 o 
   1   9   3        1.38       -1.05      1.05 o 
   2   9   3        1.36        0.88      1.06 o 
   3   9   3       20.77       22.89      1.69 o 
   4   9   3       54.91       64.81      2.69 o 
   5   9   3       55.24       60.64      3.37 o 
   6   9   3      241.27      243.60      4.85 o 
   7   9   3       41.19       45.35      2.61 o 
   8   9   3      310.86      302.05      6.18 o 
   9   9   3       19.21       15.72      2.34 o 
  10   9   3       16.25       13.09      2.36 o 
  11   9   3        1.35       -1.69      2.34 o 
  12   9   3        6.35        4.51      2.65 o 
  13   9   3        0.36       -3.59      3.59 o 
   0  10   3      196.12      194.12      6.77 o 
   1  10   3       66.11       76.40      2.82 o 
   2  10   3       21.03       23.26      1.89 o 
   3  10   3        2.05        1.27      1.20 o 
   4  10   3        0.20       -1.48      1.48 o 
   5  10   3       10.99        9.69      2.10 o 
   6  10   3       24.33       27.96      2.26 o 
   7  10   3      111.42      113.12      3.97 o 
   8  10   3       40.26       39.42      2.88 o 
   9  10   3        1.57        0.72      1.87 o 
  10  10   3       52.53       46.98      3.28 o 
  11  10   3        0.00       -0.62      2.26 o 
  12  10   3        3.92        7.35      4.25 o 
   1  11   3       62.35       65.31      2.78 o 
   2  11   3      317.48      321.40      5.85 o 
   3  11   3        8.85        8.43      1.78 o 
   4  11   3       51.68       57.33      2.97 o 
   5  11   3        8.45        6.73      1.71 o 
   6  11   3        2.36        1.43      1.51 o 
   7  11   3       17.05       14.79      2.33 o 
   8  11   3        2.47        0.99      1.89 o 
   9  11   3        6.53        2.27      2.83 o 
  10  11   3        5.69        0.11      3.91 o 
  11  11   3       10.01        5.32      2.66 o 
  12  11   3        0.44        2.09      3.42 o 
   0  12   3      274.88      274.04      7.43 o 
   1  12   3       62.31       59.76      2.81 o 
   2  12   3        2.69       -0.46      1.43 o 
   3  12   3      230.42      224.51      5.21 o 
   4  12   3       14.79       12.59      2.66 o 
   5  12   3      166.85      161.62      5.81 o 
   6  12   3       25.01       24.92      4.04 o 
   7  12   3        0.05       -1.18      1.72 o 
   8  12   3        0.37        2.08      2.01 o 
   9  12   3        0.00       -0.86      2.32 o 
  10  12   3        0.13       -1.93      2.51 o 
  11  12   3        0.00       -1.01      4.01 o 
   1  13   3        1.33        2.72      1.69 o 
   2  13   3       55.36       52.18      2.92 o 
   3  13   3       83.87       85.18      4.32 o 
   4  13   3        2.55        4.44      1.96 o 
   5  13   3       66.96       63.62      3.66 o 
   6  13   3        0.10       -1.19      2.43 o 
   7  13   3        2.24       -0.78      2.06 o 
   8  13   3        0.02       -1.11      2.42 o 
   9  13   3       14.12       11.27      3.87 o 
  10  13   3        0.00       -4.36      4.36 o 
   0  14   3       86.79       75.53      7.80 o 
   1  14   3       40.46       38.70      2.69 o 
   2  14   3       11.38        9.44      2.48 o 
   3  14   3        0.04        3.03      1.87 o 
   4  14   3       11.85        8.40      2.22 o 
   5  14   3        5.95        6.88      2.41 o 
   6  14   3       15.97       16.53      3.57 o 
   7  14   3        2.25        0.90      4.64 o 
   8  14   3        1.42       -2.49      2.49 o 
   9  14   3        1.53       -1.20      3.65 o 
   1  15   3        0.95        1.00      1.72 o 
   2  15   3        0.15        2.19      2.23 o 
   3  15   3        1.61        1.40      1.94 o 
   4  15   3        5.63        3.78      2.15 o 
   5  15   3       40.23       42.09      6.27 o 
   6  15   3        0.69        0.85      3.52 o 
   7  15   3        7.56        5.62      4.63 o 
   8  15   3        7.96        5.84     14.45 o 
   0  16   3        4.20        1.26      4.31 o 
   1  16   3        0.27       -0.26      2.19 o 
   2  16   3        0.55        1.42      2.07 o 
   3  16   3       30.57       36.87      3.72 o 
   4  16   3        0.68       -0.82      2.37 o 
   5  16   3        2.91        9.87      3.36 o 
   6  16   3       18.91       29.68      5.27 o 
   1  17   3        5.68       11.54      2.66 o 
   2  17   3        8.04        7.09      2.56 o 
   3  17   3        0.03        0.57      2.55 o 
   0   0   4    14587.73    14171.73    226.00 o 
   1   0   4       84.58       87.05      3.47 o 
   2   0   4     1058.02     1011.07     12.27 o 
   3   0   4       85.61       95.86      3.85 o 
   4   0   4      166.19      163.81      3.94 o 
   5   0   4      215.46      218.03      4.60 o 
   6   0   4       43.17       39.56      2.30 o 
   7   0   4       76.18       75.29      3.40 o 
   8   0   4       13.39       15.00      2.99 o 
   9   0   4        6.19        2.53      2.12 o 
  10   0   4        0.47        5.67      2.89 o 
  11   0   4        7.22        5.93      3.05 o 
  12   0   4        1.75       -0.45      2.74 o 
  13   0   4        3.76       -0.29      2.98 o 
  14   0   4        0.95        4.16      3.61 o 
   1   1   4      753.28      735.92      8.76 o 
   2   1   4       54.23       55.06      1.78 o 
   3   1   4       21.71       23.00      1.28 o 
   4   1   4       17.92       18.81      1.43 o 
   5   1   4       39.14       40.00      1.59 o 
   6   1   4       38.45       37.62      1.72 o 
   7   1   4        0.03        3.32      1.21 o 
   8   1   4       59.21       59.31      2.51 o 
   9   1   4       30.17       32.29      2.51 o 
  10   1   4        0.74        0.69      1.50 o 
  11   1   4        0.97       -0.16      1.65 o 
  12   1   4        0.13       -0.74      1.87 o 
  13   1   4        2.92        0.53      2.35 o 
  14   1   4        1.02       -0.64      2.12 o 
   0   2   4      442.64      419.02      6.58 o 
   1   2   4       47.81       49.78      1.69 o 
   2   2   4       39.93       44.81      1.65 o 
   3   2   4       37.66       36.75      1.64 o 
   4   2   4        5.22        6.00      0.90 o 
   5   2   4       73.94       79.77      2.20 o 
   6   2   4      127.94      129.02      3.66 o 
   7   2   4       51.93       58.95      2.25 o 
   8   2   4       68.67       68.47      2.88 o 
   9   2   4       10.35        9.86      1.75 o 
  10   2   4       45.74       51.19      2.73 o 
  11   2   4        0.58       -1.56      1.56 o 
  12   2   4        0.02       -0.52      1.70 o 
  13   2   4        1.84        1.65      2.13 o 
  14   2   4        0.04       -0.35      2.10 o 
   1   3   4       16.04       15.83      1.15 o 
   2   3   4      179.20      173.80      2.93 o 
   3   3   4        0.00        0.66      0.86 o 
   4   3   4       18.74       19.49      1.37 o 
   5   3   4        8.97        8.98      1.17 o 
   6   3   4        6.17        6.48      1.30 o 
   7   3   4        9.94        8.35      1.31 o 
   8   3   4        0.15       -0.94      1.11 o 
   9   3   4      159.65      163.94      3.83 o 
  10   3   4        1.27        1.37      1.43 o 
  11   3   4       93.06       94.24      3.84 o 
  12   3   4       67.77       74.51      4.14 o 
  13   3   4        7.07        1.40      2.44 o 
  14   3   4        0.17       -0.20      2.62 o 
   0   4   4        8.08       10.90      1.72 o 
   1   4   4        8.30        8.21      0.98 o 
   2   4   4       18.89       18.36      1.31 o 
   3   4   4      348.00      341.58      4.39 o 
   4   4   4       11.19       18.20      1.41 o 
   5   4   4       17.34       18.12      1.70 o 
   6   4   4        0.29        0.20      0.93 o 
   7   4   4        1.01        2.15      1.16 o 
   8   4   4       23.77       29.69      2.03 o 
   9   4   4        6.80       10.89      1.95 o 
  10   4   4       25.65       29.14      3.47 o 
  11   4   4       63.63       69.22      4.41 o 
  12   4   4        2.77       -0.03      2.02 o 
  13   4   4       32.98       28.12      3.84 o 
  14   4   4        0.64        0.26      2.70 o 
   1   5   4       16.10       10.52      1.57 o 
   2   5   4        0.30        0.07      0.95 o 
   3   5   4       57.94       57.55      2.52 o 
   4   5   4      239.99      249.92      4.59 o 
   5   5   4       27.71       26.87      1.81 o 
   6   5   4        2.71        2.11      1.18 o 
   7   5   4       21.42       24.95      2.05 o 
   8   5   4       38.16       47.37      3.11 o 
   9   5   4       62.62       70.88      4.68 o 
  10   5   4       11.80        8.52      2.08 o 
  11   5   4        5.51        9.39      2.23 o 
  12   5   4        0.32       -0.45      1.97 o 
  13   5   4        1.11       -1.08      2.14 o 
  14   5   4        0.03       -2.55      2.55 o 
   0   6   4        0.67       -0.37      1.43 o 
   1   6   4       63.47       58.88      2.21 o 
   2   6   4      104.92      105.54      2.74 o 
   3   6   4        0.63        1.43      1.05 o 
   4   6   4       96.63       87.11      2.45 o 
   5   6   4       29.37       27.55      1.86 o 
   6   6   4       17.03       17.05      1.72 o 
   7   6   4       13.33       16.77      1.77 o 
   8   6   4        0.00       -1.02      1.21 o 
   9   6   4        9.35        8.64      1.75 o 
  10   6   4        7.41        6.00      2.04 o 
  11   6   4        0.02       -0.19      2.04 o 
  12   6   4        1.29        4.74      2.17 o 
  13   6   4        0.06       -2.11      2.11 o 
   1   7   4       49.70       49.80      2.30 o 
   2   7   4      105.47      105.23      2.82 o 
   3   7   4        6.77        5.55      1.28 o 
   4   7   4        8.11        9.56      1.57 o 
   5   7   4       21.30       19.70      2.61 o 
   6   7   4       20.99       17.83      1.92 o 
   7   7   4       32.82       42.18      2.40 o 
   8   7   4       20.03       22.93      2.10 o 
   9   7   4       27.76       22.63      3.08 o 
  10   7   4       10.94       11.29      2.23 o 
  11   7   4        0.11        0.47      1.91 o 
  12   7   4       13.01       15.62      2.65 o 
  13   7   4        0.01        0.41      2.24 o 
   0   8   4       33.20       32.18      2.95 o 
   1   8   4        0.41        2.16      1.19 o 
   2   8   4        0.94       -0.08      1.31 o 
   3   8   4        0.00        0.13      1.17 o 
   4   8   4        0.36       -0.29      1.27 o 
   5   8   4        6.04        4.27      1.49 o 
   6   8   4       62.91       74.36      3.12 o 
   7   8   4        1.28        0.85      1.55 o 
   8   8   4      284.90      322.55      6.20 o 
   9   8   4       54.95       58.56      3.41 o 
  10   8   4       48.92       48.12      5.43 o 
  11   8   4        0.94        1.30      2.40 o 
  12   8   4        0.72        2.52      2.57 o 
  13   8   4        0.10       -2.95      2.95 o 
   1   9   4        0.01       -0.96      1.20 o 
   2   9   4        9.40        7.75      1.55 o 
   3   9   4        2.68        1.28      1.28 o 
   4   9   4        0.06       -0.41      1.33 o 
   5   9   4       23.23       24.22      2.25 o 
   6   9   4        6.33        6.46      1.88 o 
   7   9   4      125.05      127.93      3.99 o 
   8   9   4        0.15        4.49      2.97 o 
   9   9   4       10.92        8.90      2.24 o 
  10   9   4       16.47       14.20      2.56 o 
  11   9   4        2.25        2.58      2.52 o 
  12   9   4        8.92        9.39      3.07 o 
   0  10   4      116.21      120.08      5.06 o 
   1  10   4       20.10       23.49      2.06 o 
   2  10   4        1.29        2.35      1.54 o 
   3  10   4        6.61        5.99      1.78 o 
   4  10   4        3.79        2.90      1.72 o 
   5  10   4        7.84        8.22      1.93 o 
   6  10   4       35.45       35.50      2.80 o 
   7  10   4        3.98        3.70      1.82 o 
   8  10   4       23.10       18.52      2.58 o 
   9  10   4       26.74       25.09      2.84 o 
  10  10   4        4.34        1.02      2.10 o 
  11  10   4        8.61        6.28      2.92 o 
   1  11   4      355.51      367.60      6.30 o 
   2  11   4       27.63       26.07      2.36 o 
   3  11   4      282.12      290.46      6.18 o 
   4  11   4       26.13       27.64      2.67 o 
   5  11   4        7.43        7.13      2.04 o 
   6  11   4        0.00       -1.66      1.66 o 
   7  11   4        5.06        4.70      1.98 o 
   8  11   4        1.03        0.49      2.28 o 
   9  11   4        3.32       -1.19      2.05 o 
  10  11   4        0.88       -2.87      2.87 o 
  11  11   4        0.00        1.53      2.83 o 
   0  12   4        9.74       11.98      2.82 o 
   1  12   4        2.66        2.70      1.67 o 
   2  12   4      177.06      177.78      4.98 o 
   3  12   4        1.89       -1.02      1.73 o 
   4  12   4      113.82      115.91      4.34 o 
   5  12   4      126.87      138.97      4.61 o 
   6  12   4        4.47        4.98      2.07 o 
   7  12   4        0.38       -0.86      2.22 o 
   8  12   4        0.31        0.11      2.09 o 
   9  12   4        0.17        1.06      2.34 o 
  10  12   4        0.25       -0.80      2.36 o 
   1  13   4       46.05       45.44      2.82 o 
   2  13   4        2.22        2.64      2.18 o 
   3  13   4        8.31        7.11      2.14 o 
   4  13   4       28.64       31.74      3.17 o 
   5  13   4       32.15       31.88      2.93 o 
   6  13   4        6.95        4.32      2.09 o 
   7  13   4        9.83       12.25      2.74 o 
   8  13   4        0.02        0.36      2.47 o 
   9  13   4        0.65       -0.92      2.49 o 
   0  14   4       15.25       16.45      4.00 o 
   1  14   4        0.01        4.15      2.10 o 
   2  14   4        6.50        7.49      2.15 o 
   3  14   4       15.85       21.14      2.70 o 
   4  14   4        7.23       10.46      2.73 o 
   5  14   4        0.60       -1.82      1.87 o 
   6  14   4        0.01        1.56      2.35 o 
   7  14   4        0.33        4.33      2.87 o 
   1  15   4        0.26        3.87      2.32 o 
   2  15   4        0.20       -1.34      2.11 o 
   3  15   4        0.92       -0.54      2.43 o 
   4  15   4        7.05        7.44      2.67 o 
   5  15   4        0.18       -0.44      2.26 o 
   6  15   4        4.17        2.10      2.83 o 
   0  16   4        0.88        4.82      4.62 o 
   1  16   4        1.80        3.04      2.53 o 
   2  16   4        0.78        0.21      2.59 o 
   3  16   4        0.03       -0.65      2.65 o 
   1   1   5        8.99        7.92      1.38 o 
   2   1   5      339.87      328.25      4.40 o 
   3   1   5       63.36       61.86      2.08 o 
   4   1   5        2.10        2.91      1.10 o 
   5   1   5       15.15       15.70      1.47 o 
   6   1   5        3.52        2.08      1.37 o 
   7   1   5       93.01       97.10      3.48 o 
   8   1   5       18.44       14.66      2.09 o 
   9   1   5       12.70        8.19      1.95 o 
  10   1   5        0.01       -0.69      1.80 o 
  11   1   5        1.72       -0.89      1.70 o 
  12   1   5        3.15       -0.48      2.21 o 
  13   1   5        0.14       -1.01      2.71 o 
   0   2   5        3.45        0.50      1.61 o 
   1   2   5       51.88       58.51      2.04 o 
   2   2   5        1.69       -0.15      0.88 o 
   3   2   5        2.21        0.62      0.87 o 
   4   2   5       20.65       19.38      1.54 o 
   5   2   5       25.83       26.94      1.86 o 
   6   2   5      111.90      107.81      3.04 o 
   7   2   5       16.35       14.80      1.72 o 
   8   2   5       10.62       11.83      1.96 o 
   9   2   5       82.20       88.57      4.02 o 
  10   2   5       10.68       10.69      2.21 o 
  11   2   5        5.07        2.47      2.00 o 
  12   2   5        8.12        6.89      2.57 o 
  13   2   5        1.24       -1.48      2.66 o 
   1   3   5        0.53        0.33      0.94 o 
   2   3   5        0.01        0.07      0.95 o 
   3   3   5        7.12        5.06      1.13 o 
   4   3   5        1.63        0.59      1.06 o 
   5   3   5       44.23       44.49      2.52 o 
   6   3   5        0.83        0.51      1.28 o 
   7   3   5        0.44       -1.16      1.37 o 
   8   3   5       13.67       17.35      2.23 o 
   9   3   5        0.38        2.67      1.86 o 
  10   3   5      179.73      190.37      6.70 o 
  11   3   5        2.16        1.53      2.35 o 
  12   3   5       58.87       62.84      4.19 o 
  13   3   5        0.02       10.19      7.25 o 
   0   4   5        0.97        0.77      1.58 o 
   1   4   5        0.00        0.14      1.02 o 
   2   4   5       69.15       65.39      2.41 o 
   3   4   5        8.30        7.00      1.35 o 
   4   4   5       39.19       40.97      2.10 o 
   5   4   5       15.26       15.84      1.91 o 
   6   4   5        2.09        2.10      1.36 o 
   7   4   5        2.98        1.11      1.32 o 
   8   4   5        0.18       -0.61      1.49 o 
   9   4   5        0.10        2.75      1.81 o 
  10   4   5        2.73        3.68      2.00 o 
  11   4   5       94.53       87.95      5.83 o 
  12   4   5        0.40       -2.03      2.03 o 
  13   4   5       19.77       15.71      3.14 o 
   1   5   5       15.95       14.32      1.77 o 
   2   5   5       20.32       20.66      2.18 o 
   3   5   5       32.99       38.32      2.35 o 
   4   5   5       38.26       38.63      2.04 o 
   5   5   5       49.77       53.19      2.57 o 
   6   5   5       22.64       23.98      2.06 o 
   7   5   5        0.17        0.32      1.34 o 
   8   5   5        6.13        4.74      1.55 o 
   9   5   5       10.53       11.37      2.10 o 
  10   5   5        0.25        2.03      1.81 o 
  11   5   5        4.62        3.04      2.35 o 
  12   5   5        4.36        4.94      2.60 o 
   0   6   5       66.95       63.75      3.95 o 
   1   6   5        3.49        3.99      1.41 o 
   2   6   5       95.85       85.06      3.09 o 
   3   6   5       51.04       46.97      2.57 o 
   4   6   5        7.77       10.65      1.77 o 
   5   6   5        0.63       -0.14      1.42 o 
   6   6   5        1.59        0.90      1.51 o 
   7   6   5       12.54        9.99      1.95 o 
   8   6   5        0.00        1.24      1.66 o 
   9   6   5        8.29       10.05      2.27 o 
  10   6   5       15.15       11.40      3.24 o 
  11   6   5        0.01        0.66      2.37 o 
  12   6   5        4.02        2.69      2.54 o 
   1   7   5      194.01      184.25      4.23 o 
   2   7   5       89.42       86.06      3.13 o 
   3   7   5       21.74       25.08      2.07 o 
   4   7   5        0.33        1.42      1.48 o 
   5   7   5        0.71       -0.42      1.48 o 
   6   7   5        0.84        1.82      1.73 o 
   7   7   5        2.87        3.09      1.78 o 
   8   7   5        0.57        0.65      1.83 o 
   9   7   5       24.96       29.26      2.92 o 
  10   7   5       15.69       18.30      3.02 o 
  11   7   5        1.95        3.18      2.58 o 
  12   7   5        0.29        3.09      2.71 o 
   0   8   5       82.26       88.46      5.70 o 
   1   8   5        2.92        3.69      1.47 o 
   2   8   5        0.00       -0.35      1.26 o 
   3   8   5        1.71        2.66      1.57 o 
   4   8   5        8.54        7.39      1.86 o 
   5   8   5        0.43        1.93      1.65 o 
   6   8   5        0.90        0.08      1.73 o 
   7   8   5       75.74       84.71      3.79 o 
   8   8   5       22.80       24.50      2.62 o 
   9   8   5       96.97      105.55      4.46 o 
  10   8   5        4.61        4.60      2.42 o 
  11   8   5        5.51        8.90      2.87 o 
   1   9   5        2.12        2.30      1.52 o 
   2   9   5        0.85       -0.46      1.40 o 
   3   9   5        9.50        6.46      1.91 o 
   4   9   5        3.99        4.11      1.85 o 
   5   9   5        8.48       10.52      2.43 o 
   6   9   5       92.47      104.66      4.62 o 
   7   9   5       22.84       23.73      3.18 o 
   8   9   5      107.57      111.14      4.31 o 
   9   9   5       12.98       15.43      2.66 o 
  10   9   5        1.05        1.03      2.47 o 
  11   9   5        0.04       -1.90      4.15 o 
   0  10   5       41.24       36.80      3.53 o 
   1  10   5       16.84       14.59      2.00 o 
   2  10   5        0.87        2.33      1.75 o 
   3  10   5        3.49        2.42      1.86 o 
   4  10   5        2.27        2.28      1.90 o 
   5  10   5        5.46        3.01      2.01 o 
   6  10   5        1.96        2.71      2.01 o 
   7  10   5       40.38       41.52      4.50 o 
   8  10   5       16.22       15.10      2.73 o 
   9  10   5        0.02        2.91      2.31 o 
  10  10   5       13.24       16.40      3.21 o 
   1  11   5       10.38       10.63      1.99 o 
   2  11   5      119.62      118.83      4.54 o 
   3  11   5        4.81        5.66      2.14 o 
   4  11   5       24.58       32.83      3.05 o 
   5  11   5        3.24        3.67      2.29 o 
   6  11   5        3.28        4.14      2.16 o 
   7  11   5        4.54        5.69      2.35 o 
   8  11   5        0.31        4.32      2.73 o 
   9  11   5        3.48        4.28      2.66 o 
   0  12   5       38.34       38.22      3.92 o 
   1  12   5       19.64       17.87      2.24 o 
   2  12   5        0.09        2.57      1.99 o 
   3  12   5       75.06       67.62      4.06 o 
   4  12   5        0.26        0.47      2.25 o 
   5  12   5       50.01       46.99      3.77 o 
   6  12   5        4.15        6.80      2.40 o 
   7  12   5        0.00        3.60      2.59 o 
   8  12   5        0.87        0.85      2.58 o 
   1  13   5        1.10        2.89      2.87 o 
   2  13   5        9.20       10.20      3.00 o 
   3  13   5       31.69       30.73      3.19 o 
   4  13   5        7.52        2.81      2.43 o 
   5  13   5       15.62       13.47      2.74 o 
   6  13   5        0.05        3.88      2.40 o 
   7  13   5        0.96        1.69      4.08 o 
   0  14   5       21.89       21.72      4.89 o 
   1  14   5       12.99       14.26      2.84 o 
   2  14   5        9.56       11.26      2.58 o 
   3  14   5        0.56        3.58      2.62 o 
   4  14   5        4.94        4.85      2.75 o 
   5  14   5        1.13        4.77      2.99 o 
   1  15   5        0.61        1.89      3.41 o 
   2  15   5        0.47        8.05      5.01 o 
   0   0   6     1799.10     1681.71     34.41 o 
   1   0   6       15.96       12.70      2.39 o 
   2   0   6      225.35      231.97      5.69 o 
   3   0   6        5.55        9.02      2.36 o 
   4   0   6       14.22       13.37      2.72 o 
   5   0   6       36.90       40.90      3.31 o 
   6   0   6        0.04        1.89      2.42 o 
   7   0   6       14.23       12.85      3.12 o 
   8   0   6        2.33        7.02      2.96 o 
   9   0   6        3.02        1.05      2.80 o 
  10   0   6        0.11        1.11      2.95 o 
  11   0   6        1.99       -0.36      3.38 o 
  12   0   6        0.05        4.13      3.37 o 
   1   1   6      220.09      209.23      5.19 o 
   2   1   6       12.53       11.20      1.60 o 
   3   1   6        9.57        8.54      1.51 o 
   4   1   6        2.64        2.91      1.39 o 
   5   1   6        8.74        6.63      1.53 o 
   6   1   6        8.39        8.27      1.94 o 
   7   1   6        1.01        3.88      1.88 o 
   8   1   6       16.32       12.44      2.28 o 
   9   1   6        9.39        7.23      2.28 o 
  10   1   6        0.25       -1.85      2.24 o 
  11   1   6        0.01       -0.87      3.28 o 
  12   1   6        0.00       -2.68      2.68 o 
   0   2   6       16.76       15.30      3.05 o 
   1   2   6       10.44        8.84      1.52 o 
   2   2   6        3.57        2.20      1.32 o 
   3   2   6        0.06        0.04      1.20 o 
   4   2   6        4.07        5.61      1.46 o 
   5   2   6       19.28       20.17      2.26 o 
   6   2   6        7.86        5.30      1.83 o 
   7   2   6       20.01       18.94      2.57 o 
   8   2   6       25.57       22.13      2.71 o 
   9   2   6        1.25        0.77      2.61 o 
  10   2   6       27.31       24.64      2.92 o 
  11   2   6        0.82       -0.26      2.21 o 
   1   3   6        0.39        0.24      1.57 o 
   2   3   6       29.86       24.42      1.98 o 
   3   3   6        0.48        2.52      1.28 o 
   4   3   6        8.50        7.40      1.50 o 
   5   3   6        0.16        3.65      1.53 o 
   6   3   6        1.44        1.65      1.47 o 
   7   3   6        0.00       -1.08      2.04 o 
   8   3   6        0.03        2.07      1.96 o 
   9   3   6       47.05       50.44      3.73 o 
  10   3   6        1.94        3.53      2.25 o 
  11   3   6       24.69       22.64      3.46 o 
   0   4   6        0.00        0.24      3.01 o 
   1   4   6        2.93       10.23      3.53 o 
   2   4   6        0.53       -0.57      1.50 o 
   3   4   6       56.64       55.31      2.76 o 
   4   4   6        3.99        4.39      1.68 o 
   5   4   6        6.61        6.22      1.84 o 
   6   4   6        0.53       -0.86      1.61 o 
   7   4   6        0.36        0.09      1.51 o 
   8   4   6        1.77        5.58      2.19 o 
   9   4   6        0.55        1.81      2.08 o 
  10   4   6        6.45        6.75      2.50 o 
  11   4   6       18.81       14.29      3.07 o 
   1   5   6        0.95       -0.45      1.54 o 
   2   5   6        3.29       -0.15      1.51 o 
   3   5   6       16.01       15.56      2.25 o 
   4   5   6       57.40       54.44      3.30 o 
   5   5   6       13.69       11.40      2.05 o 
   6   5   6        5.56       12.56      3.45 o 
   7   5   6        4.78        6.14      1.95 o 
   8   5   6        7.70        7.49      2.20 o 
   9   5   6       13.58       15.62      2.97 o 
  10   5   6        1.33        4.18      2.52 o 
  11   5   6        1.25        2.56      2.91 o 
   0   6   6        0.18        2.65      2.75 o 
   1   6   6        8.36        6.84      2.02 o 
   2   6   6       15.68       15.79      2.25 o 
   3   6   6        8.78        8.16      2.03 o 
   4   6   6       20.26       19.31      2.45 o 
   5   6   6       10.59        5.71      1.96 o 
   6   6   6        3.35        2.50      1.80 o 
   7   6   6        8.42       20.47      4.96 o 
   8   6   6        0.06        2.75      2.14 o 
   9   6   6        1.20        2.07      2.12 o 
  10   6   6        1.95        0.52      2.82 o 
   1   7   6        5.32        3.64      1.73 o 
   2   7   6       16.16       12.75      1.93 o 
   3   7   6        0.97        4.53      1.94 o 
   4   7   6        0.63        2.81      1.91 o 
   5   7   6        3.28        2.48      1.96 o 
   6   7   6        5.51        6.36      2.15 o 
   7   7   6        0.62        2.43      1.95 o 
   8   7   6        3.06        4.70      2.17 o 
   9   7   6       12.62       15.85      2.75 o 
  10   7   6        4.13        6.75      4.08 o 
   0   8   6       14.26       12.34      2.75 o 
   1   8   6        0.32        2.66      1.57 o 
   2   8   6        1.62        2.13      1.63 o 
   3   8   6        1.11        4.93      2.01 o 
   4   8   6        0.94        2.53      1.92 o 
   5   8   6        2.29        0.48      2.01 o 
   6   8   6        9.04        7.41      2.41 o 
   7   8   6        0.14        2.66      2.14 o 
   8   8   6       63.05       65.08      4.58 o 
   9   8   6       10.83       14.19      2.83 o 
   1   9   6        0.00        1.04      1.64 o 
   2   9   6        1.17        4.12      2.44 o 
   3   9   6        1.11       -1.34      2.26 o 
   4   9   6        0.71       -0.79      2.01 o 
   5   9   6       11.72       13.72      2.56 o 
   6   9   6        1.19        1.99      2.45 o 
   7   9   6       39.50       43.78      3.45 o 
   8   9   6        0.22        2.30      2.37 o 
   0  10   6       54.18       54.28      7.85 o 
   1  10   6        3.98        5.34      1.91 o 
   2  10   6       10.16       14.09      2.50 o 
   3  10   6        2.00        4.71      2.17 o 
   4  10   6        1.92        0.67      2.09 o 
   5  10   6        0.26        5.10      2.38 o 
   6  10   6       17.67       16.99      3.12 o 
   7  10   6        0.67        2.84      2.39 o 
   8  10   6        1.31        1.82      3.39 o 
   1  11   6       84.62       94.38      5.96 o 
   2  11   6        8.32       13.40      2.62 o 
   3  11   6       71.65       69.57      5.45 o 
   4  11   6        4.91        4.64      2.40 o 
   5  11   6        0.27        0.26      2.39 o 
   6  11   6        0.03        2.89      2.29 o 
   0  12   6        1.00        5.63      2.91 o 
   1  12   6        2.67        3.59      2.49 o 
   2  12   6       44.86       46.61      3.68 o 
   3  12   6        0.00        3.10      2.43 o 
   4  12   6       36.61       41.99      3.84 o 
   5  12   6       27.61       28.05      4.31 o 
   1  13   6        6.80        5.60      2.93 o 
   2  13   6        1.10        3.48      2.64 o 
   1   1   7        0.39        0.92      1.72 o 
   2   1   7       55.70       56.33      3.22 o 
   3   1   7        5.85        5.37      1.85 o 
   4   1   7        0.96        1.33      1.74 o 
   5   1   7        2.34        2.93      1.89 o 
   6   1   7        0.74        1.26      2.10 o 
   7   1   7       17.49       15.47      2.73 o 
   8   1   7        4.72        4.95      2.43 o 
   9   1   7        1.82        2.16      2.38 o 
   0   2   7        1.97        2.34      2.52 o 
   1   2   7       15.65       15.78      2.39 o 
   2   2   7        0.06       -0.81      1.71 o 
   3   2   7        1.09        2.05      1.71 o 
   4   2   7        4.38        7.54      2.01 o 
   5   2   7        1.96        4.05      2.02 o 
   6   2   7       24.62       16.51      2.67 o 
   7   2   7        4.66        7.65      2.45 o 
   8   2   7        3.11       -1.31      2.26 o 
   9   2   7       20.61       16.37      3.66 o 
   1   3   7        0.24        1.94      1.96 o 
   2   3   7        0.28        1.54      1.79 o 
   3   3   7        0.59        0.95      1.76 o 
   4   3   7        3.31        5.92      2.20 o 
   5   3   7       12.11        8.46      2.37 o 
   6   3   7        0.62       -0.31      2.33 o 
   7   3   7        0.55        4.37      2.92 o 
   8   3   7        3.26        3.74      3.00 o 
   9   3   7        0.00        3.06      2.61 o 
   0   4   7        0.01        1.59      2.54 o 
   1   4   7        0.75       -1.58      1.70 o 
   2   4   7       11.66       11.03      2.22 o 
   3   4   7        2.01        1.69      1.81 o 
   4   4   7        7.19        5.89      2.27 o 
   5   4   7        3.87        5.46      2.31 o 
   6   4   7        0.01        1.85      2.44 o 
   7   4   7        1.77        0.24      2.40 o 
   8   4   7        0.42        4.97      2.70 o 
   9   4   7        0.10        4.21      2.70 o 
   1   5   7        0.57       -0.79      1.84 o 
   2   5   7        0.27        0.62      1.88 o 
   3   5   7        5.09        6.32      2.80 o 
   4   5   7        1.70        7.68      2.55 o 
   5   5   7        8.66        6.46      2.29 o 
   6   5   7        1.72        6.45      2.65 o 
   7   5   7        0.35        1.72      2.47 o 
   8   5   7        0.81        1.31      3.29 o 
   0   6   7       14.39       14.09      4.07 o 
   1   6   7        2.68        7.25      2.15 o 
   2   6   7       20.24       15.31      2.83 o 
   3   6   7        4.82        2.12      2.17 o 
   4   6   7        0.39        1.16      2.15 o 
   5   6   7        0.55        4.31      2.26 o 
   6   6   7        0.05        0.30      2.17 o 
   7   6   7        4.71        6.32      2.85 o 
   8   6   7        0.09        0.14      2.68 o 
   1   7   7       39.54       39.14      2.89 o 
   2   7   7       14.81       11.73      2.67 o 
   3   7   7        4.74        4.96      2.35 o 
   4   7   7        0.15        0.37      2.14 o 
   5   7   7        0.00        2.15      2.28 o 
   6   7   7        0.79        3.44      2.39 o 
   7   7   7        0.44        0.75      2.26 o 
   0   8   7       22.54       24.06      3.60 o 
   1   8   7        0.95        4.05      1.88 o 
   2   8   7        0.08        6.03      2.30 o 
   3   8   7        0.19        1.98      2.26 o 
   4   8   7        0.82        2.97      2.34 o 
   5   8   7        0.30        2.18      2.33 o 
   6   8   7        0.01        0.59      2.44 o 
   1   9   7        1.39        6.76      2.33 o 
   2   9   7        0.15        3.93      2.36 o 
   3   9   7        2.29        1.91      2.55 o 
   4   9   7        0.26        1.22      2.86 o 
   5   9   7        0.43        8.94      2.77 o 
   0  10   7        8.34        7.15      3.05 o 
   1  10   7        3.78        6.58      2.50 o 
   2  10   7        0.01        0.40      2.35 o 
   3  10   7        1.74        3.50      2.33 o 
   1   0   8        3.08        9.86      3.84 o 
   2   0   8       45.85       49.92      6.58 o 
   3   0   8        0.34       -3.43      3.49 o 
   4   0   8        1.77        3.15      3.77 o 
   5   0   8        4.24        2.22      3.89 o 
   6   0   8        0.26        2.77      3.93 o 
   1   1   8       52.63       48.59      4.20 o 
   2   1   8        2.84        7.05      2.65 o 
   3   1   8        3.32        6.59      3.04 o 
   4   1   8        0.13        1.77      2.39 o 
   5   1   8        1.32        5.54      3.03 o 
   6   1   8        1.73       -0.94      2.93 o 
   0   2   8        0.08        0.77      3.30 o 
   1   2   8        2.10        2.08      2.24 o 
   2   2   8        0.83        1.86      2.50 o 
   3   2   8        1.17        1.69      2.36 o 
   4   2   8        1.07        2.56      2.60 o 
   5   2   8        4.18        4.60      3.05 o 
   6   2   8        0.36        1.34      3.58 o 
   1   3   8        0.35        2.28      2.25 o 
   2   3   8        5.57        4.74      2.59 o 
   3   3   8        0.26       -1.22      3.13 o 
   4   3   8        3.15        3.19      2.76 o 
   5   3   8        0.07        0.47      2.78 o 
   0   4   8        0.17        0.54      3.41 o 
   1   4   8        0.84        1.35      2.22 o 
   2   4   8        0.00        7.21      2.48 o 
   3   4   8       10.25        4.11      2.85 o 
   4   4   8        0.79        0.34      2.80 o 
   5   4   8        2.17        4.92      4.33 o 
   1   5   8        0.00        2.53      2.74 o 
   2   5   8        2.64        4.97      2.80 o 
   3   5   8        3.16        2.39      2.96 o 
   4   5   8       12.53       16.66      4.11 o 
   0   6   8        0.01        5.96      3.14 o 
   1   6   8        1.53        6.45      2.26 o 
   2   6   8        1.85        9.56      2.63 o 
   3   6   8        4.19       10.13      2.97 o 
                                                 
